# Supplementary material for: Quick and wide-range taxonomical repertoire establishment of the cystic fibrosis lung microbiota by tandem mass spectrometry on sputum samples
Source: Front Microbiol. 2022 Oct 13;13:975883. doi: 10.3389/fmicb.2022.975883 (PMC9608366; doi:10.3389/fmicb.2022.975883)
Supplement: Supplementary file 1 [file Data_Sheet_1.xlsx]

## Sheet: Table S1
Supplementary Table S1. List of human proteins identified in all the samples
					SS1	IS1	SS2	IS2	SS3	IS3
Group	Accession	Description	mass	Organism origin [Superkingdom]	F411479.dat	F411426.dat	F412533.dat	F411588.dat	F411727.dat	F411680.dat
1	NP_000468.1	serum albumin preproprotein	71317.25	Homo sapiens [unknown]	665	700	600	332	1695	1421
3	NP_004029.2	alpha-amylase 1 precursor	58415.17	Homo sapiens [unknown]	144	218	452	229	749	1013
4	NP_002449.2	mucin-5B precursor	611584.01	Homo sapiens [unknown]	67	201	173	338	1221	800
4	NP_001291288.1	mucin-5AC precursor	601963.01	Homo sapiens [unknown]	34	150	27	55	186	176
5	NP_002334.2	lactotransferrin isoform 1 preproprotein	80013.62	Homo sapiens [unknown]	229	338	307	596	743	590
5	NP_001054.1	serotransferrin isoform 1 precursor	79280.47	Homo sapiens [unknown]	84	113	94	103	229	220
6	NP_002956.1	protein S100-A9	13290.53	Homo sapiens [unknown]	317	307	560	394	152	156
7	NP_002635.2	polymeric immunoglobulin receptor precursor	84429.1	Homo sapiens [unknown]	59	125	102	101	561	483
8	NP_000241.1	myeloperoxidase precursor	84784.2	Homo sapiens [unknown]	235	441	112	459	342	335
10	NP_149974.2	BPI fold-containing family B member 1 precursor	52579.54	Homo sapiens [unknown]	138	296	107	222	407	288
12	NP_002854.3	glycogen phosphorylase, liver form isoform 1	97486.18	Homo sapiens [unknown]	63	145	9	92	37	71
12	NP_006112.3	keratin, type II cytoskeletal 1	66170.07	Homo sapiens [unknown]	5	66	60	98	120	72
12	NP_002263.3	keratin, type II cytoskeletal 4	0	Homo sapiens [unknown]	22	177	2	536	61	3
12	NP_005545.1	keratin, type II cytoskeletal 6C	60293.38	Homo sapiens [unknown]	21	168	2	223	55	7
12	NP_000412.3	keratin, type I cytoskeletal 10	58993.73	Homo sapiens [unknown]	3	41	39	76	57	48
12	NP_000414.2	keratin, type II cytoskeletal 2 epidermal	65678.32	Homo sapiens [unknown]	2	10	13	17	30	32
12	NP_002061.1	guanine nucleotide-binding protein G(i) subunit alpha-2 isoform 1	0	Homo sapiens [unknown]	6	15	10	33	1	1
13	NP_003881.2	IgGFc-binding protein precursor	596443.18	Homo sapiens [unknown]	19	45	18	67	398	344
15	NP_002464.1	myosin-9	227646.06	Homo sapiens [unknown]	29	136	56	282	23	26
15	NP_001093.1	alpha-actinin-1 isoform b	103562.85	Homo sapiens [unknown]	77	105	96	147	78	105
15	NP_001419.1	alpha-enolase isoform 1	47481.45	Homo sapiens [unknown]	163	152	230	145	63	123
15	NP_006280.3	talin-1	271765.86	Homo sapiens [unknown]	24	46	67	58	8	18
15	NP_004915.2	alpha-actinin-4 isoform 1	105244.64	Homo sapiens [unknown]	21	54	30	84	34	44
15	NP_000356.1	triosephosphate isomerase isoform 1	26937.85	Homo sapiens [unknown]	59	55	124	48	38	58
15	NP_006588.1	heat shock cognate 71 kDa protein isoform 1	71082.31	Homo sapiens [unknown]	16	26	56	41	25	38
15	NP_005337.2	heat shock 70 kDa protein 1B	70294.14	Homo sapiens [unknown]	23	26	57	46	22	31
15	NP_005338.1	78 kDa glucose-regulated protein precursor	72402.48	Homo sapiens [unknown]	10	32	7	47	17	17
15	NP_005498.1	cofilin-1	0	Homo sapiens [unknown]	8	12	50	25	8	9
15	NP_003119.2	spectrin beta chain, non-erythrocytic 1 isoform 1	275236.98	Homo sapiens [unknown]	1	9	2	20	1	1
15	NP_005611.1	protein S100-A11	11846.87	Homo sapiens [unknown]	10	8	32	15	5	7
15	NP_002945.1	ubiquitin-40S ribosomal protein S27a precursor	18295.62	Homo sapiens [unknown]	6	22	9	32	9	5
28	NP_000055.2	complement C3 preproprotein	188569.45	Homo sapiens [unknown]	133	152	116	134	206	205
29	NP_005555.2	neutrophil gelatinase-associated lipocalin precursor	22744.78	Homo sapiens [unknown]	154	180	408	122	111	120
30	NP_001055.1	transketolase isoform 1	68518.98	Homo sapiens [unknown]	143	189	138	147	101	114
31	NP_002955.2	protein S100-A8 isoform d	10884.67	Homo sapiens [unknown]	188	203	439	232	113	119
32	NP_000230.1	lysozyme C precursor	16982.46	Homo sapiens [unknown]	81	86	136	114	167	148
34	NP_109591.1	leukocyte elastase inhibitor	42828.74	Homo sapiens [unknown]	129	205	138	156	93	101
34	NP_004559.4	serpin B6 isoform a	42936.19	Homo sapiens [unknown]	21	32	22	20	7	10
34	NP_005015.1	serpin B10	45487.96	Homo sapiens [unknown]	10	16	61	31	5	10
34	NP_008850.1	serpin B3	44593.57	Homo sapiens [unknown]	4	9	3	14	22	28
35	NP_001890.1	cystatin-S precursor	16489.07	Homo sapiens [unknown]	15	47	103	37	126	233
35	NP_001889.2	cystatin-SN precursor	16605.42	Homo sapiens [unknown]	8	24	133	34	89	121
36	NP_000090.1	cystatin-C precursor	16017.17	Homo sapiens [unknown]	3	6	11	9	12	15
38	NP_001171597.1	immunoglobulin lambda-like polypeptide 5 isoform 1	23390.77	Homo sapiens [unknown]	15	24	19	17	25	35
40	NP_005013.1	profilin-1	15215.62	Homo sapiens [unknown]	89	60	306	79	23	32
41	NP_000005.2	alpha-2-macroglobulin isoform a precursor	164614.41	Homo sapiens [unknown]	135	187	29	74	88	97
42	NP_001176.1	zinc-alpha-2-glycoprotein precursor	34465.19	Homo sapiens [unknown]	31	37	105	56	175	195
43	NP_000286.3	alpha-1-antitrypsin precursor	46878.08	Homo sapiens [unknown]	75	136	150	88	87	97
46	NP_079503.1	BPI fold-containing family B member 2 precursor	49255.77	Homo sapiens [unknown]	23	21	30	35	161	112
47	NP_000166.2	glucose-6-phosphate isomerase isoform 2	63335.33	Homo sapiens [unknown]	98	84	91	78	68	87
48	NP_004985.2	matrix metalloproteinase-9 preproprotein	79491.76	Homo sapiens [unknown]	70	129	45	103	99	113
51	NP_660295.2	zymogen granule protein 16 homolog B precursor	22724.57	Homo sapiens [unknown]	20	27	75	23	92	94
52	NP_002643.1	prolactin-inducible protein precursor	16846.9	Homo sapiens [unknown]	31	60	135	47	103	115
53	NP_937895.1	gelsolin isoform b	80875.62	Homo sapiens [unknown]	55	49	91	69	52	66
56	NP_001743.1	catalase	59946.84	Homo sapiens [unknown]	79	125	61	105	48	58
57	NP_005134.1	haptoglobin isoform 1 preproprotein	45860.82	Homo sapiens [unknown]	70	72	128	52	59	64
58	NP_000886.1	leukotriene A-4 hydrolase isoform 1	69868.47	Homo sapiens [unknown]	56	73	69	66	40	76
59	NP_001447.2	filamin-A isoform 1	282580.51	Homo sapiens [unknown]	29	86	61	153	26	43
60	XP_011537715.1	PREDICTED: deleted in malignant brain tumors 1 protein isoform X24	253654.99	Homo sapiens [unknown]	4	24	3	44	148	130
61	NP_001076.2	alpha-1-antichymotrypsin precursor	47791.6	Homo sapiens [unknown]	25	35	23	60	46	38
62	NP_000282.1	phosphoglycerate kinase 1	44985.28	Homo sapiens [unknown]	47	68	95	76	11	28
63	NP_000087.1	ceruloplasmin precursor	122982.91	Homo sapiens [unknown]	28	70	17	60	82	81
64	NP_002645.3	pyruvate kinase PKM isoform a	58470.24	Homo sapiens [unknown]	32	69	77	117	7	17
65	NP_001952.1	elongation factor 2	96246.31	Homo sapiens [unknown]	1	12	2	38	4	4
66	NP_006358.1	adenylyl cyclase-associated protein 1 isoform a	51925.75	Homo sapiens [unknown]	41	58	74	56	30	48
67	NP_000691.1	annexin A1	38918.06	Homo sapiens [unknown]	30	81	3	96	25	8
68	NP_009193.2	protein/nucleic acid deglycase DJ-1	20049.55	Homo sapiens [unknown]	3	8	9	9	2	5
69	NP_001902.1	cathepsin G preproprotein	29161.2	Homo sapiens [unknown]	15	90	5	118	39	17
70	NP_001206.2	carbonic anhydrase 6 isoform 1 precursor	35458.64	Homo sapiens [unknown]	10	15	17	8	54	68
71	NP_001691.1	azurocidin preproprotein	27324.83	Homo sapiens [unknown]	21	41	19	78	31	28
72	NP_000843.1	glutathione S-transferase P	23569.11	Homo sapiens [unknown]	20	18	70	43	16	19
73	NP_001963.1	neutrophil elastase preproprotein	29127.02	Homo sapiens [unknown]	25	63	3	67	25	20
74	NP_002622.2	6-phosphogluconate dehydrogenase, decarboxylating isoform 1	53619.15	Homo sapiens [unknown]	37	66	68	59	26	37
75	NP_066953.1	peptidyl-prolyl cis-trans isomerase A isoform 1	0	Homo sapiens [unknown]	40	42	94	55	10	18
76	NP_059830.1	WD repeat-containing protein 1 isoform 1	66836.13	Homo sapiens [unknown]	35	41	42	39	4	17
77	NP_000025.1	fructose-bisphosphate aldolase A isoform 1	39851.48	Homo sapiens [unknown]	38	51	43	64	27	50
77	NP_000628.2	glutathione reductase, mitochondrial isoform 1 precursor	56791.17	Homo sapiens [unknown]	14	31	3	17	2	7
80	NP_002288.1	lipocalin-1 isoform 1 precursor	19408.88	Homo sapiens [unknown]	7	10	64	32	38	49
81	NP_003861.1	ras GTPase-activating-like protein IQGAP1	189761.03	Homo sapiens [unknown]	13	36	36	59	18	18
82	NP_005132.2	fibrinogen beta chain isoform 1 preproprotein	56576.52	Homo sapiens [unknown]	18	30	44	44	31	45
83	NP_005557.1	L-lactate dehydrogenase A chain isoform 1	36950.47	Homo sapiens [unknown]	34	49	35	43	23	32
83	NP_002291.1	L-lactate dehydrogenase B chain isoform LDHB	36900.25	Homo sapiens [unknown]	16	22	11	12	5	11
84	NP_000202.3	integrin beta-2 isoform 1 precursor	87985.35	Homo sapiens [unknown]	25	46	8	73	15	14
86	NP_653247.1	immunoglobulin J chain precursor	18543.17	Homo sapiens [unknown]	13	40	33	36	46	55
87	NP_003364.1	vinculin isoform VCL	117219.54	Homo sapiens [unknown]	21	50	47	37	30	43
88	NP_001716.2	bactericidal permeability-increasing protein precursor	54093.15	Homo sapiens [unknown]	16	28	20	49	30	25
89	NP_006746.1	transaldolase	37687.53	Homo sapiens [unknown]	35	37	90	32	23	30
90	NP_002415.1	neutrophil collagenase isoform 1 preproprotein	53549.56	Homo sapiens [unknown]	22	28	24	28	18	23
91	NP_005339.3	heat shock protein HSP 90-alpha isoform 2	85005.83	Homo sapiens [unknown]	11	50	53	70	27	30
91	NP_001485.2	rab GDP dissociation inhibitor beta isoform 1	51087.05	Homo sapiens [unknown]	28	44	31	39	16	29
91	NP_031381.2	heat shock protein HSP 90-beta isoform a	83554.23	Homo sapiens [unknown]	1	18	12	25	8	7
93	NP_005130.1	annexin A3	36523.72	Homo sapiens [unknown]	27	57	15	76	10	2
95	NP_001053.2	transcobalamin-1 precursor	48689.21	Homo sapiens [unknown]	4	6	3	12	48	44
96	NP_000500.2	fibrinogen gamma chain isoform gamma-A precursor	50092.21	Homo sapiens [unknown]	17	29	19	37	24	31
97	NP_006126.1	F-actin-capping protein subunit alpha-1	33073.39	Homo sapiens [unknown]	11	22	39	28	8	13
98	NP_009005.1	coronin-1A	51678.06	Homo sapiens [unknown]	20	21	63	42	5	10
99	NP_000623.2	integrin alpha-M isoform 2 precursor	128410.01	Homo sapiens [unknown]	14	45	2	66	15	10
100	NP_079105.4	phospholipase B-like 1 precursor	63499.29	Homo sapiens [unknown]	21	37	39	43	8	20
101	NP_003397.1	14-3-3 protein zeta/delta	27898.79	Homo sapiens [unknown]	9	19	35	37	11	18
101	NP_003395.1	14-3-3 protein beta/alpha	0	Homo sapiens [unknown]	1	7	7	17	2	4
102	NP_001010905.1	protein LEG1 homolog precursor	38243.69	Homo sapiens [unknown]	5	12	4	37	66	64
104	NP_002768.3	myeloblastin precursor	28245.44	Homo sapiens [unknown]	15	31	51	24	15	17
105	NP_001776.1	cytidine deaminase	16687.05	Homo sapiens [unknown]	11	24	24	18	2	4
106	NP_005558.1	galectin-3-binding protein precursor	66201.63	Homo sapiens [unknown]	7	19	1	28	31	31
107	NP_000909.2	protein disulfide-isomerase precursor	57479.82	Homo sapiens [unknown]	4	33	9	65	11	15
107	NP_001166.3	rho GDP-dissociation inhibitor 2	23030.63	Homo sapiens [unknown]	22	18	53	30	11	11
111	NP_000393.4	glucose-6-phosphate 1-dehydrogenase isoform a	62941.83	Homo sapiens [unknown]	15	34	36	54	8	16
112	NP_004334.1	calreticulin precursor	48282.89	Homo sapiens [unknown]	4	25	10	38	13	15
113	NP_005082.1	peptidoglycan recognition protein 1 precursor	22115.84	Homo sapiens [unknown]	19	19	22	13	7	12
115	NP_000261.2	purine nucleoside phosphorylase	32325.24	Homo sapiens [unknown]	20	32	37	15	10	19
117	NP_009224.2	complement C4-A isoform 1 preproprotein	194261.07	Homo sapiens [unknown]	13	30	5	15	23	30
118	NP_001279.2	chloride intracellular channel protein 1	27247.88	Homo sapiens [unknown]	15	11	43	26	5	5
120	NP_000604.1	hemopexin precursor	52384.55	Homo sapiens [unknown]	12	25	28	23	39	38
121	NP_004090.4	erythrocyte band 7 integral membrane protein isoform a	0	Homo sapiens [unknown]	18	46	2	61	5	2
121	NP_002863.1	ras-related C3 botulinum toxin substrate 2	21814.23	Homo sapiens [unknown]	3	10	10	22	4	3
123	NP_001701.2	complement factor B preproprotein	86847.04	Homo sapiens [unknown]	7	19	4	23	33	43
124	NP_006052.2	cysteine-rich secretory protein 3 isoform 1 precursor	29958.12	Homo sapiens [unknown]	11	12	20	11	21	32
127	NP_002106.2	hexokinase-3	100615.75	Homo sapiens [unknown]	16	22	21	32	3	3
128	NP_002620.1	phosphoglycerate mutase 1 isoform 1	28899.88	Homo sapiens [unknown]	14	24	46	34	9	15
129	NP_001267.2	chitinase-3-like protein 1 precursor	42997.55	Homo sapiens [unknown]	9	11	4	28	10	17
130	NP_003456.1	chitotriosidase-1 isoform 1 precursor	52218.57	Homo sapiens [unknown]	10	17	27	25	7	15
131	NP_003245.1	metalloproteinase inhibitor 1 precursor	23839.81	Homo sapiens [unknown]	7	9	16	11	24	29
132	NP_057667.1	BPI fold-containing family A member 1 precursor	26809.97	Homo sapiens [unknown]	9	12	18	22	27	20
133	NP_002435.1	moesin	67891.83	Homo sapiens [unknown]	8	32	6	78	26	44
134	NP_036330.1	grancalcin isoform b	24222.56	Homo sapiens [unknown]	11	26	15	52	3	2
135	NP_003055.1	antileukoproteinase precursor	15228.25	Homo sapiens [unknown]	4	30	3	48	14	31
139	NP_006364.2	synaptic vesicle membrane protein VAT-1 homolog	42121.5	Homo sapiens [unknown]	7	23	28	27	5	12
141	NP_005908.1	malate dehydrogenase, cytoplasmic isoform MDH1	36631.11	Homo sapiens [unknown]	16	21	24	22	7	15
145	NP_005971.1	protein S100-P	10450.24	Homo sapiens [unknown]	8	11	8	12	4	6
146	NP_005712.1	actin-related protein 3 isoform 1	47797.15	Homo sapiens [unknown]	22	33	14	43	3	12
148	NP_002624.2	phosphoglucomutase-1 isoform 1	61695.64	Homo sapiens [unknown]	19	20	16	26	4	16
149	NP_000509.1	hemoglobin subunit beta	16102.33	Homo sapiens [unknown]	14	19	16	12	9	11
150	NP_005713.1	actin-related protein 2 isoform b	45017.34	Homo sapiens [unknown]	19	21	29	32	5	12
152	NP_004921.1	F-actin-capping protein subunit beta isoform 1	30951.53	Homo sapiens [unknown]	12	21	47	27	4	14
153	NP_003325.2	ubiquitin-like modifier-activating enzyme 1	118857.74	Homo sapiens [unknown]	9	16	11	31	1	8
155	NP_004336.3	cathelicidin antimicrobial peptide preproprotein	19806.35	Homo sapiens [unknown]	13	18	12	22	14	15
157	NP_005737.1	nicotinamide phosphoribosyltransferase precursor	55771.7	Homo sapiens [unknown]	11	14	31	27	5	7
158	NP_004070.3	cathepsin S isoform 1 preproprotein	38098.54	Homo sapiens [unknown]	9	18	12	12	3	6
161	NP_002558.1	phosphatidylethanolamine-binding protein 1	21157.71	Homo sapiens [unknown]	3	13	7	9	1	4
162	NP_002926.2	eosinophil cationic protein precursor	18886.54	Homo sapiens [unknown]	2	17	3	29	7	7
163	NP_002925.1	non-secretory ribonuclease precursor	18855.27	Homo sapiens [unknown]	6	14	15	27	9	16
164	NP_004075.1	neutrophil defensin 1 preproprotein	10536.31	Homo sapiens [unknown]	21	30	31	55	12	7
169	NP_006094.3	WAP four-disulfide core domain protein 2 precursor	13953.24	Homo sapiens [unknown]	5	5	14	8	9	19
171	NP_003900.1	copine-3	60947.45	Homo sapiens [unknown]	9	22	3	23	2	4
173	NP_003118.2	spectrin alpha chain, non-erythrocytic 1 isoform 2	285162.51	Homo sapiens [unknown]	3	21	6	33	1	7
174	NP_000036.2	arginase-1 isoform 2	34884.36	Homo sapiens [unknown]	17	22	16	8	5	11
176	NP_002474.4	carcinoembryonic antigen-related cell adhesion molecule 6 preproprotein	37498.84	Homo sapiens [unknown]	1	1	1	1	3	3
177	NP_001805.3	dipeptidyl peptidase 1 isoform a preproprotein	52606.55	Homo sapiens [unknown]	3	13	7	7	12	21
178	NP_001807.2	carcinoembryonic antigen-related cell adhesion molecule 8 precursor	38415.2	Homo sapiens [unknown]	3	10	8	12	7	7
179	NP_002783.1	proteasome subunit alpha type-7	28040.68	Homo sapiens [unknown]	9	13	7	7	6	8
180	NP_065148.1	resistin precursor	12095.72	Homo sapiens [unknown]	7	10	13	9	3	4
182	NP_005711.1	actin-related protein 2/3 complex subunit 1B	41721.72	Homo sapiens [unknown]	14	18	17	27	4	5
183	NP_000598.2	alpha-1-acid glycoprotein 1 precursor	23752.89	Homo sapiens [unknown]	9	12	9	10	11	14
184	NP_000479.1	antithrombin-III precursor	53025.04	Homo sapiens [unknown]	2	11	7	11	13	17
188	NP_005177.2	calpain-1 catalytic subunit	82465.42	Homo sapiens [unknown]	13	20	11	16	4	11
190	NP_000362.1	transthyretin precursor	15991.09	Homo sapiens [unknown]	8	10	9	6	8	10
192	NP_005691.2	dipeptidyl peptidase 3 isoform 1	82879.93	Homo sapiens [unknown]	4	17	4	9	5	11
202	NP_006409.3	olfactomedin-4 precursor	57528.9	Homo sapiens [unknown]	2	2	19	12	4	15
204	NP_001395.1	elongation factor 1-gamma	50429.27	Homo sapiens [unknown]	1	6	13	18	2	2
211	NP_000933.1	peptidyl-prolyl cis-trans isomerase B precursor	23784.56	Homo sapiens [unknown]	2	5	2	12	6	10
218	NP_002078.1	granulins precursor	68517.73	Homo sapiens [unknown]	2	8	10	5	2	10
224	NP_005733.1	protein disulfide-isomerase A6 isoform d precursor	48490.41	Homo sapiens [unknown]	3	5	1	10	1	1
231	NP_005722.1	actin-related protein 2/3 complex subunit 2	0	Homo sapiens [unknown]	8	14	10	20	2	3
236	NP_005304.3	protein disulfide-isomerase A3 precursor	57145.9	Homo sapiens [unknown]	1	7	2	25	8	7
240	NP_660202.3	nicotinate phosphoribosyltransferase isoform 1	58112.23	Homo sapiens [unknown]	6	4	4	7	3	7
242	NP_060037.3	N-acetyl-D-glucosamine kinase isoform 1	0	Homo sapiens [unknown]	4	6	3	9	1	1
243	NP_065139.2	CD177 antigen precursor	47947.03	Homo sapiens [unknown]	7	12	1	8	1	2
249	NP_060810.2	serine/threonine-protein phosphatase CPPED1 isoform a	35868.01	Homo sapiens [unknown]	7	8	5	7	1	3
251	NP_005204.1	cystatin-A	10999.66	Homo sapiens [unknown]	1	7	1	5	1	8
253	NP_004243.1	Na(+)/H(+) exchange regulatory cofactor NHE-RF1	39129.72	Homo sapiens [unknown]	2	7	5	10	3	2
260	NP_001900.1	cathepsin D preproprotein	45036.82	Homo sapiens [unknown]	2	3	12	9	6	17
266	NP_004306.3	acid ceramidase isoform b	46929.87	Homo sapiens [unknown]	3	2	2	4	1	3
267	NP_002777.1	proteasome subunit alpha type-1 isoform 2	29821.97	Homo sapiens [unknown]	3	15	8	8	3	4
279	NP_003320.2	thioredoxin isoform 1	12014.85	Homo sapiens [unknown]	3	9	4	12	1	5
285	NP_000091.1	cystatin-B	11189.61	Homo sapiens [unknown]	1	10	2	13	3	7
286	NP_006423.1	epididymal secretory protein E1 precursor	16901.61	Homo sapiens [unknown]	4	5	4	6	3	7
290	NP_006301.3	puromycin-sensitive aminopeptidase isoform 1	103894.99	Homo sapiens [unknown]	4	12	2	9	3	9
293	NP_002786.2	proteasome subunit beta type-3	23218.56	Homo sapiens [unknown]	7	4	1	1	1	3
297	NP_000499.1	fibrinogen alpha chain isoform alpha-E preproprotein	95655.69	Homo sapiens [unknown]	1	4	1	4	2	4
299	NP_000629.3	vitronectin precursor	55069.47	Homo sapiens [unknown]	2	4	3	4	3	2
301	NP_000149.3	1,4-alpha-glucan-branching enzyme	80864.79	Homo sapiens [unknown]	1	3	2	14	1	1
305	NP_036220.1	6-phosphogluconolactonase	27814.66	Homo sapiens [unknown]	1	3	3	4	5	5
310	NP_001944.1	thymidine phosphorylase isoform 1 precursor	50323.32	Homo sapiens [unknown]	4	5	9	8	2	2
314	NP_003217.3	trefoil factor 3 precursor	10687.1	Homo sapiens [unknown]	3	2	3	3	7	10
316	NP_005887.2	isocitrate dehydrogenase [NADP] cytoplasmic	46914.62	Homo sapiens [unknown]	3	8	9	10	1	3
322	NP_000792.1	peptidyl-prolyl cis-trans isomerase FKBP1A isoform a	12000.11	Homo sapiens [unknown]	2	3	9	5	1	1
328	NP_003869.1	gamma-glutamyl hydrolase precursor	36340.32	Homo sapiens [unknown]	3	7	2	3	1	4
332	NP_002565.1	peroxiredoxin-1	22324.36	Homo sapiens [unknown]	3	10	1	11	1	2
350	NP_000508.1	hemoglobin subunit alpha	15304.95	Homo sapiens [unknown]	2	5	2	3	1	4
357	NP_002067.1	N-acetylglucosamine-6-sulfatase precursor	62840.34	Homo sapiens [unknown]	3	6	2	4	1	3
411	NP_000561.3	low affinity immunoglobulin gamma Fc region receptor III-B isoform 2 precursor	0	Homo sapiens [unknown]	2	10	1	5	3	3
419	NP_037511.2	dipeptidyl peptidase 2 preproprotein	54763.37	Homo sapiens [unknown]	1	3	1	1	3	3
449	NP_037390.2	apoptosis-associated speck-like protein containing a CARD isoform a	21670.28	Homo sapiens [unknown]	1	1	2	3	1	1
488	NP_005527.1	inositol monophosphatase 1 isoform 1	0	Homo sapiens [unknown]	1	4	2	4	1	1

## Sheet: Table S2
Supplementary Table S2. Exclusion list
m/z values
383.206
412.538
412.872
418.22
426.583
427.587
437.224
439.221
451.938
454.572
454.907
463.308
464.242
467.267
472.606
476.194
476.298
476.934
481.722
482.906
483.241
486.593
487.721
488.945
491.741
493.292
494.285
496.917
499.542
499.798
499.876
500.71
501.593
502.744
507.304
509.752
511.928
513.586
514.618
514.953
517.896
522.278
531.933
532.267
532.305
533.92
537.785
537.805
538.286
538.918
539.253
541.804
544.762
545.951
546.952
547.82
548.249
548.296
549.332
550.262
550.597
553.268
554.798
554.929
554.956
555.264
555.29
557.284
558.251
558.753
559.968
562.312
563.281
563.846
565.76
565.785
566.287
566.812
568.745
569.247
570.343
570.801
571.303
571.304
574.282
574.304
574.784
574.809
575.804
575.864
581.781
583.291
583.625
583.982
585.29
585.296
588.303
588.817
589.353
589.807
592.338
593.279
595.654
597.268
597.302
597.769
598.275
598.776
599.809
600.984
601.319
603.312
603.971
604.306
605.252
605.599
605.754
605.933
606.336
608.798
608.798
608.82
608.853
610.336
610.671
612.799
612.799
613.878
614.639
614.849
614.974
616.277
616.296
616.778
616.797
618.299
618.634
618.642
618.807
618.969
618.976
619.309
620.632
620.966
623.675
623.796
624.01
624.298
625.269
625.771
625.814
626.845
627.314
627.33
627.332
627.647
627.816
627.982
629.828
631.295
631.797
631.823
632.317
632.663
632.663
632.793
632.997
632.997
633.291
633.294
633.792
635.844
636.323
636.557
636.833
636.891
638.019
638.354
638.857
639.326
639.66
639.804
639.875
641.38
643.339
644.804
644.878
645.305
645.638
645.828
645.973
646.373
647.787
648.332
648.623
648.666
648.958
650.326
650.671
651.005
651.668
652.002
652.342
652.396
652.991
653.326
655.367
657.958
658.291
658.292
658.793
659.344
660.28
660.31
660.781
661.28
661.336
661.781
661.834
662.832
662.845
663.334
664.359
664.663
664.675
664.997
665.01
667.345
667.345
667.847
667.847
668.309
668.359
669.864
669.886
670.371
670.633
670.968
672.319
672.821
672.986
673.321
674.003
674.01
674.337
674.345
674.986
675.321
676.808
677.289
677.623
677.774
677.907
678.276
678.804
678.811
680.677
680.851
681.012
681.352
681.858
682.36
684.788
685.28
685.29
685.29
685.781
685.792
689.335
689.337
689.355
689.372
689.375
689.669
689.707
689.839
691.823
692.324
692.883
693.865
694.303
694.371
695.277
695.367
695.611
695.69
695.856
695.87
696.024
696.335
696.35
696.358
696.837
699.301
699.803
699.837
700.374
700.64
700.708
700.848
700.975
701.35
702.03
702.364
702.854
703.023
703.358
703.864
703.969
704.304
706.401
706.891
707.356
707.858
708.909
709.042
709.376
710.351
710.362
710.853
710.863
710.87
712.359
713.348
713.358
713.692
714.379
715.402
716.675
716.853
717.009
719.905
720.376
720.71
721.317
721.665
721.819
722
722.357
722.357
722.387
722.839
722.858
722.858
723.32
723.363
723.654
723.683
723.697
723.732
724.018
724.066
724.36
724.761
724.861
725.022
725.262
725.338
725.357
725.84
727.358
729.373
729.383
729.717
729.889
730.016
730.351
732.858
733.418
733.886
734.886
736.011
736.346
737.389
738.297
738.388
738.631
738.722
738.864
738.889
739.368
739.939
740.366
740.896
743.347
743.897
744.697
745.032
745.376
745.432
746.345
746.723
746.796
747.057
747.384
748.786
749.287
749.312
749.814
750.872
751.366
752.292
752.347
752.389
752.627
752.681
752.847
753.005
753.34
753.865
753.88
754.382
755.407
756.699
757.033
757.376
757.848
757.877
758.654
758.91
758.989
760.724
761.059
762.384
765.889
766.366
766.701
767.325
767.659
767.892
767.917
768.333
768.38
768.882
769.366
769.7
770.378
770.449
771.385
771.72
771.927
772.429
772.895
773.356
773.396
773.858
774.398
774.398
774.887
774.9
774.9
775.795
776.297
776.818
776.845
777.415
777.917
778.71
779.044
779.401
780.719
780.902
781.054
783.407
783.436
783.741
784.957
787.365
787.699
787.76
788.095
788.325
788.404
788.739
788.827
789.073
789.373
789.386
789.875
789.887
791.347
791.848
792.42
794.394
794.728
794.875
795.377
795.4
795.408
795.742
796.758
797.092
797.899
798.401
798.869
799.371
800.734
800.848
800.879
800.91
801.068
801.35
803.899
804.401
804.919
805.421
806.892
806.897
806.926
806.943
807.393
807.395
808.049
808.382
808.384
810.409
811.39
812.37
815.89
815.962
816.407
816.909
817.413
818.926
819.465
820.428
821.377
821.465
821.711
824.9
824.944
825.393
825.895
827.911
828.373
828.401
828.413
828.874
828.903
829.759
830.094
830.457
830.859
831.361
831.361
831.965
831.985
832.394
832.409
832.433
832.743
832.895
832.935
835.429
835.735
835.925
835.975
836.069
836.476
837.416
839.069
839.403
839.835
839.952
840.337
840.89
841.392
842.933
843.447
843.726
844.061
844.483
844.817
845.862
848.053
848.387
850.442
850.971
851.472
852.897
853.382
853.399
856.408
858.384
859.1
859.435
860.915
861.37
861.403
861.705
861.905
866.097
866.431
869.388
869.388
870.91
871.406
873.358
873.412
873.86
873.914
874.936
875.438
875.974
877.935
878.457
878.959
879.101
879.436
883.965
884.467
891.936
892.388
892.447
892.89
893.46
893.481
894.937
894.942
896.953
897.91
898.412
898.444
898.946
899.973
901.476
901.789
901.978
902.123
902.966
903.394
903.467
903.895
904.938
905.439
905.481
905.983
906.897
907.399
908.399
908.9
909.897
910.398
914.479
914.98
915.505
916.006
916.81
916.956
917.145
917.458
918.928
919.429
921.959
921.984
922.46
922.486
923.441
923.943
924.448
924.95
927.951
927.963
928.453
928.464
930.435
930.937
930.948
931.449
931.959
932.461
937.46
937.962
939.123
939.457
940.498
940.766
940.999
941.101
941.471
941.958
941.973
942.459
945.432
945.933
946.937
947.439
948.994
948.994
949.496
949.496
952.455
952.79
953.476
953.978
954.835
954.962
955.337
955.464
955.983
956.485
956.964
957.029
957.465
957.499
957.53
958.001
958.49
958.989
958.992
959.045
959.38
959.49
968.457
968.959
969.485
969.986
972.47
972.497
972.51
972.805
972.935
972.999
973.012
973.436
975.458
975.792
976.006
976.507
976.529
977.03
977.502
978.003
979.487
979.959
979.989
980.46
981.456
981.957
985.512
986.014
986.937
987.423
987.438
987.925
988.041
988.543
991.112
991.447
993.935
994.436
995.435
995.769
997.013
997.514
1005.95
1006.45
1007.45
1007.96
1009.48
1009.53
1009.98
1010.03
1011
1011.02
1011.51
1011.52
1012.48
1012.98
1015.93
1016.02
1016.43
1016.53
1021.02
1021.52
1022.04
1022.55
1023.8
1024.13
1025.96
1026.46
1034
1034.06
1034.5
1034.56
1035.02
1035.52
1036.02
1036.51
1036.52
1037.01
1042.92
1043.42
1043.53
1044.04
1050.56
1050.96
1051.06
1051.46
1053.04
1053.55
1054.54
1055.04
1055.95
1055.99
1056.46
1056.49
1060.87
1061.2
1061.99
1062.49
1062.58
1063.08
1063.56
1064.06
1070.04
1070.49
1070.54
1070.99
1071.47
1071.97
1074.56
1074.89
1075.01
1075.51
1078.05
1078.55
1078.96
1079
1079.46
1079.51
1080.56
1081.06
1082.5
1083
1084.98
1085.04
1085.48
1085.53
1085.55
1085.6
1086.03
1086.1
1087.48
1087.98
1094.07
1094.07
1094.57
1094.58
1095.02
1095.07
1095.53
1095.53
1095.57
1096.03
1098.56
1099.06
1104.02
1104.52
1105.05
1105.55
1107.58
1108.08
1115.03
1115.53
1117.05
1117.55
1120.08
1120.59
1128.05
1128.44
1128.52
1128.55
1128.94
1129.02
1129.51
1130.01
1130.5
1130.84
1135.54
1136.04
1149.55
1150.05
1150.99
1151.49
1154.05
1154.55
1157.08
1157.58
1168.06
1168.57
1171.08
1171.58
1175.11
1175.61
1176.08
1176.58
1181.05
1181.55
1181.64
1182.14
1183.11
1183.61
1195.14
1195.64
1201.1
1201.6
1209.91
1210.24
1232.06
1232.57
1244.64
1245.14
1248.61
1249.12
1253.6
1254.1
1258.6
1259.1
1265.59
1266.09
1272.08
1272.58
1274.58
1275.08
1292.06
1292.09
1292.56
1292.59
1299.15
1299.65
1305.63
1306.13
1318.65
1319.15
1375.22
1375.72
1408.68
1409.19
1428.68
1429.18
1458.71
1459.21
1463.19
1463.69
1486.67
1487.17

## Sheet: Table S3
Supplementary Table S3. List of proteins and their spectral counts for SS1 (after mass-exclusion list)
					SS1_1	SS1_2	SS1_3
Group	Accession	Description	mass	Organism origin [Superkingdom]	F420130.dat	F420124.dat	F420122.dat
1	NP_000468.1	serum albumin preproprotein	71317.25	Homo sapiens [root]	551	641	723
2	NP_002956.1	protein S100-A9	13290.53	Homo sapiens [root]	282	295	321
3	XP_020804920.1	LOW QUALITY PROTEIN: actin-5C	42233.9	Drosophila serrata [Eukaryota]	222	236	313
3	WP_087507522.1	actin, cytoplasmic 2	42107.92	Escherichia coli [root]	13	15	16
3	XP_017089645.1	PREDICTED: LOW QUALITY PROTEIN: actin-like	36911.25	Drosophila bipectinata [Eukaryota]	5	4	3
3	NP_508842.1	Actin-4	0	Caenorhabditis elegans [unknown]	1	3	0
3	NP_001091.1	actin, alpha skeletal muscle	42365.98	Homo sapiens [root]	1	2	3
3	XP_009131124.1	PREDICTED: actin-7-like	41949.1	Brassica rapa [Eukaryota]	2	2	3
3	PIC12258.1	hypothetical protein B9Z55_028501	0	Caenorhabditis nigoni [Eukaryota]	2	3	0
3	OJJ29671.1	hypothetical protein ASPWEDRAFT_55276	41809.82	Aspergillus wentii DTO 134E9 [Eukaryota]	0	1	1
3	CDY61982.1	BnaC03g73810D	42106.04	Brassica napus [Eukaryota]	0	1	1
3	XP_019928288.1	PREDICTED: uncharacterized protein LOC105341705	0	Crassostrea gigas [Eukaryota]	0	4	0
3	NP_524367.1	actin 88F	0	Drosophila melanogaster [root]	0	1	0
3	NP_001093241.1	POTE ankyrin domain family member F	123020.32	Homo sapiens [Eukaryota]	0	0	1
3	PIC12272.1	hypothetical protein B9Z55_028512	0	Caenorhabditis nigoni [Eukaryota]	0	1	0
3	XP_017019781.1	PREDICTED: actin, cytoplasmic type 5-like	0	Drosophila kikkawai [Eukaryota]	1	0	0
4	NP_002334.2	lactotransferrin isoform 1 preproprotein	80013.62	Homo sapiens [Eukaryota]	224	223	258
5	WP_087526148.1	type I glyceraldehyde-3-phosphate dehydrogenase	36201.46	Escherichia coli [unknown]	233	291	307
5	WP_034058589.1	type I glyceraldehyde-3-phosphate dehydrogenase	0	Lacinutrix jangbogonensis [Bacteria]	0	16	0
5	WP_033958375.1	type I glyceraldehyde-3-phosphate dehydrogenase	0	Psychroserpens jangbogonensis [unknown]	17	0	0
5	CDY22281.1	BnaC02g25850D	44577.74	Brassica napus [Eukaryota]	1	0	0
5	WP_075530486.1	type I glyceraldehyde-3-phosphate dehydrogenase	35586.19	Lactobacillus ruminis [Bacteria]	0	0	1
6	NP_001419.1	alpha-enolase isoform 1	47481.45	Homo sapiens [root]	164	184	185
7	NP_004029.2	alpha-amylase 1 precursor	58415.17	Homo sapiens [root]	168	178	210
8	NP_000005.2	alpha-2-macroglobulin isoform a precursor	164614.41	Homo sapiens [unknown]	193	198	227
9	NP_005555.2	neutrophil gelatinase-associated lipocalin precursor	22744.78	Homo sapiens [root]	203	224	249
10	NP_000241.1	myeloperoxidase precursor	84784.2	Homo sapiens [root]	195	225	238
11	NP_001055.1	transketolase isoform 1	68518.98	Homo sapiens [root]	187	207	251
11	XP_017088697.1	PREDICTED: transketolase-like protein 2	68496.05	Drosophila bipectinata [Eukaryota]	0	0	1
12	NP_002289.2	plastin-2	70814.11	Homo sapiens [Eukaryota]	161	158	187
13	NP_000055.2	complement C3 preproprotein	188569.45	Homo sapiens [Eukaryota]	158	171	189
14	NP_109591.1	leukocyte elastase inhibitor	42828.74	Homo sapiens [root]	130	150	174
14	NP_004559.4	serpin B6 isoform a	42936.19	Homo sapiens [Eukaryota]	34	33	35
14	NP_942130.1	serpin B8 isoform a	43309.41	Homo sapiens [root]	7	3	5
15	NP_002955.2	protein S100-A8 isoform d	10884.67	Homo sapiens [root]	185	188	213
16	NP_149974.2	BPI fold-containing family B member 1 precursor	52579.54	Homo sapiens [Eukaryota]	102	95	93
17	NP_000166.2	glucose-6-phosphate isomerase isoform 2	63335.33	Homo sapiens [root]	121	143	165
17	NP_001021853.1	Uncharacterized protein CELE_ZK1151.1	0	Caenorhabditis elegans [Eukaryota]	2	4	0
18	NP_001743.1	catalase	59946.84	Homo sapiens [root]	108	112	120
19	NP_001093.1	alpha-actinin-1 isoform b	103562.85	Homo sapiens [root]	87	88	106
19	NP_004915.2	alpha-actinin-4 isoform 1	105244.64	Homo sapiens [root]	37	40	52
20	NP_001054.1	serotransferrin isoform 1 precursor	79280.47	Homo sapiens [unknown]	95	96	122
21	NP_002854.3	glycogen phosphorylase, liver form isoform 1	97486.18	Homo sapiens [root]	106	125	131
21	NP_002853.2	glycogen phosphorylase, brain form	97318.78	Homo sapiens [root]	0	1	1
21	NP_005600.1	glycogen phosphorylase, muscle form isoform 1	0	Homo sapiens [root]	1	1	0
22	NP_001291288.1	mucin-5AC precursor	601963.01	Homo sapiens [Eukaryota]	62	82	92
22	NP_002449.2	mucin-5B precursor	611584.01	Homo sapiens [Eukaryota]	57	66	70
23	NP_005013.1	profilin-1	15215.62	Homo sapiens [root]	66	72	80
24	NP_000286.3	alpha-1-antitrypsin precursor	46878.08	Homo sapiens [root]	94	97	102
25	NP_004985.2	matrix metalloproteinase-9 preproprotein	79491.76	Homo sapiens [Eukaryota]	70	88	83
26	NP_000356.1	triosephosphate isomerase isoform 1	26937.85	Homo sapiens [root]	61	69	79
27	NP_002635.2	polymeric immunoglobulin receptor precursor	84429.1	Homo sapiens [root]	48	54	62
28	NP_005134.1	haptoglobin isoform 1 preproprotein	45860.82	Homo sapiens [Eukaryota]	80	80	85
29	NP_000282.1	phosphoglycerate kinase 1	44985.28	Homo sapiens [root]	79	82	95
30	NP_000886.1	leukotriene A-4 hydrolase isoform 1	69868.47	Homo sapiens [root]	65	72	75
31	NP_006358.1	adenylyl cyclase-associated protein 1 isoform a	51925.75	Homo sapiens [root]	52	57	84
32	NP_002464.1	myosin-9	227646.06	Homo sapiens [root]	74	94	105
33	NP_002622.2	6-phosphogluconate dehydrogenase, decarboxylating isoform 1	53619.15	Homo sapiens [root]	71	66	71
34	NP_001171597.1	immunoglobulin lambda-like polypeptide 5 isoform 1	23390.77	Homo sapiens [Eukaryota]	49	52	59
35	NP_000025.1	fructose-bisphosphate aldolase A isoform 1	39851.48	Homo sapiens [unknown]	58	68	78
35	NP_005156.1	fructose-bisphosphate aldolase C	39830.39	Homo sapiens [root]	8	10	14
36	NP_937895.1	gelsolin isoform b	80875.62	Homo sapiens [Eukaryota]	70	66	73
37	NP_705694.2	keratin, type I cytoskeletal 13 isoform a	49869.5	Homo sapiens [unknown]	71	59	69
37	NP_000517.2	keratin, type I cytoskeletal 14	51874.55	Homo sapiens [unknown]	17	16	20
37	NP_000412.3	keratin, type I cytoskeletal 10	58993.73	Homo sapiens [Eukaryota]	4	11	10
37	NP_005548.2	keratin, type I cytoskeletal 16	51578.33	Homo sapiens [root]	3	6	7
37	NP_000413.1	keratin, type I cytoskeletal 17	48361.15	Homo sapiens [root]	1	1	2
37	NP_002267.2	keratin, type I cytoskeletal 19	44079.12	Homo sapiens [root]	0	2	1
38	NP_000230.1	lysozyme C precursor	16982.46	Homo sapiens [root]	51	58	69
39	NP_059830.1	WD repeat-containing protein 1 isoform 1	66836.13	Homo sapiens [root]	45	51	53
40	NP_000691.1	annexin A1	38918.06	Homo sapiens [root]	47	55	51
41	NP_001447.2	filamin-A isoform 1	282580.51	Homo sapiens [Eukaryota]	64	65	75
42	NP_066953.1	peptidyl-prolyl cis-trans isomerase A isoform 1	18228.97	Homo sapiens [root]	39	47	55
43	NP_002263.3	keratin, type II cytoskeletal 4	56508.48	Homo sapiens [Eukaryota]	54	54	53
43	NP_005545.1	keratin, type II cytoskeletal 6C	60293.38	Homo sapiens [root]	31	31	34
43	NP_006112.3	keratin, type II cytoskeletal 1	66170.07	Homo sapiens [Eukaryota]	6	6	7
43	NP_000414.2	keratin, type II cytoskeletal 2 epidermal	0	Homo sapiens [root]	3	2	0
43	NP_000415.2	keratin, type II cytoskeletal 5	62568.06	Homo sapiens [root]	2	4	2
43	NP_002264.1	keratin, type II cytoskeletal 8 isoform 2	53671.13	Homo sapiens [root]	0	2	2
43	NP_775109.2	keratin, type II cytoskeletal 6C	60273.41	Homo sapiens [Eukaryota]	2	2	2
43	NP_005547.3	keratin, type II cytoskeletal 7	51411.33	Homo sapiens [Eukaryota]	0	1	1
43	NP_775487.2	keratin, type II cytoskeletal 78 isoform 1	57628.79	Homo sapiens [root]	0	1	1
44	NP_006280.3	talin-1	271765.86	Homo sapiens [root]	36	43	45
45	NP_001485.2	rab GDP dissociation inhibitor beta isoform 1	51087.05	Homo sapiens [root]	51	52	58
45	NP_001484.1	rab GDP dissociation inhibitor alpha	51177.38	Homo sapiens [root]	2	6	5
46	NP_000202.3	integrin beta-2 isoform 1 precursor	87985.35	Homo sapiens [root]	49	53	47
47	NP_002645.3	pyruvate kinase PKM isoform a	58470.24	Homo sapiens [root]	41	50	48
48	NP_003364.1	vinculin isoform VCL	117219.54	Homo sapiens [root]	52	55	62
49	NP_000087.1	ceruloplasmin precursor	122982.91	Homo sapiens [unknown]	36	40	49
50	NP_002415.1	neutrophil collagenase isoform 1 preproprotein	53549.56	Homo sapiens [Eukaryota]	30	38	45
51	NP_005130.1	annexin A3	36523.72	Homo sapiens [root]	44	43	51
52	NP_005337.2	heat shock 70 kDa protein 1B	70294.14	Homo sapiens [root]	43	48	55
52	NP_005338.1	78 kDa glucose-regulated protein precursor	72402.48	Homo sapiens [root]	19	25	33
52	NP_006588.1	heat shock cognate 71 kDa protein isoform 1	71082.31	Homo sapiens [root]	28	27	26
52	CDO64077.1	heat shock protein 70, putative	0	Plasmodium reichenowi [Eukaryota]	1	0	0
53	NP_003881.2	IgGFc-binding protein precursor	596443.18	Homo sapiens [Eukaryota]	38	46	54
54	NP_005557.1	L-lactate dehydrogenase A chain isoform 1	36950.47	Homo sapiens [root]	42	42	39
54	NP_002291.1	L-lactate dehydrogenase B chain isoform LDHB	36900.25	Homo sapiens [root]	30	33	34
55	NP_000843.1	glutathione S-transferase P	23569.11	Homo sapiens [root]	24	26	33
56	NP_005712.1	actin-related protein 3 isoform 1	47797.15	Homo sapiens [root]	54	57	57
57	NP_000261.2	purine nucleoside phosphorylase	32325.24	Homo sapiens [root]	31	39	37
58	NP_001738.2	macrophage-capping protein isoform 1	38759.58	Homo sapiens [Eukaryota]	22	27	29
59	NP_005713.1	actin-related protein 2 isoform b	45017.34	Homo sapiens [root]	28	39	39
60	NP_005339.3	heat shock protein HSP 90-alpha isoform 2	85005.83	Homo sapiens [root]	34	45	57
60	NP_031381.2	heat shock protein HSP 90-beta isoform a	83554.23	Homo sapiens [root]	12	16	17
60	NP_003290.1	endoplasmin precursor	92696.45	Homo sapiens [Eukaryota]	1	1	2
61	NP_000036.2	arginase-1 isoform 2	34884.36	Homo sapiens [root]	29	35	37
62	NP_003861.1	ras GTPase-activating-like protein IQGAP1	189761.03	Homo sapiens [root]	27	32	33
63	NP_004090.4	erythrocyte band 7 integral membrane protein isoform a	31881.8	Homo sapiens [root]	23	30	28
64	NP_079105.4	phospholipase B-like 1 precursor	63499.29	Homo sapiens [Eukaryota]	28	25	32
65	NP_000509.1	hemoglobin subunit beta	16102.33	Homo sapiens [root]	20	23	26
65	NP_000510.1	hemoglobin subunit delta	16159.33	Homo sapiens [root]	0	0	1
66	NP_660295.2	zymogen granule protein 16 homolog B precursor	22724.57	Homo sapiens [root]	20	12	18
67	NP_003509.1	histone H2B type 1-C/E/F/G/I	13897.56	Homo sapiens [root]	12	14	16
67	XP_002044859.1	GM16917	22817.56	Drosophila sechellia [Eukaryota]	9	9	8
67	NP_003503.1	histone H2A type 1-C	14096.94	Homo sapiens [root]	3	6	7
67	NP_003500.1	histone H2A type 1	14082.95	Homo sapiens [root]	2	2	1
67	NP_003520.1	histone H3.1	0	Homo sapiens [root]	1	1	0
67	EDX15899.1	GD25468	16608.82	Drosophila simulans [Eukaryota]	1	2	1
67	EDX16195.1	GD12842	13412.52	Drosophila simulans [Eukaryota]	0	2	3
67	NP_003518.2	histone H2B type 1-O	13897.56	Homo sapiens [root]	0	1	1
67	EGT56707.1	CBN-HIS-69 protein	0	Caenorhabditis brenneri [Eukaryota]	1	0	0
68	NP_524352.1	histone H4 replacement, isoform C	11374.4	Drosophila melanogaster [unknown]	37	38	38
69	NP_000628.2	glutathione reductase, mitochondrial isoform 1 precursor	56791.17	Homo sapiens [Eukaryota]	25	26	29
70	NP_001176.1	zinc-alpha-2-glycoprotein precursor	34465.19	Homo sapiens [root]	26	24	25
71	NP_002624.2	phosphoglucomutase-1 isoform 1	61695.64	Homo sapiens [root]	22	27	33
72	NP_079503.1	BPI fold-containing family B member 2 precursor	49255.77	Homo sapiens [Eukaryota]	19	16	15
73	NP_002106.2	hexokinase-3	100615.75	Homo sapiens [root]	16	23	23
74	NP_005908.1	malate dehydrogenase, cytoplasmic isoform MDH1	36631.11	Homo sapiens [root]	23	28	33
75	NP_001076.2	alpha-1-antichymotrypsin precursor	47791.6	Homo sapiens [root]	15	18	18
76	NP_001902.1	cathepsin G preproprotein	29161.2	Homo sapiens [root]	19	17	21
77	NP_009224.2	complement C4-A isoform 1 preproprotein	194261.07	Homo sapiens [root]	23	28	34
78	NP_001963.1	neutrophil elastase preproprotein	29127.02	Homo sapiens [root]	22	24	25
79	NP_001776.1	cytidine deaminase	16687.05	Homo sapiens [Eukaryota]	16	15	24
80	NP_006746.1	transaldolase	37687.53	Homo sapiens [root]	35	33	42
81	NP_005082.1	peptidoglycan recognition protein 1 precursor	22115.84	Homo sapiens [root]	11	13	11
82	NP_003325.2	ubiquitin-like modifier-activating enzyme 1	118857.74	Homo sapiens [root]	20	26	22
83	NP_000500.2	fibrinogen gamma chain isoform gamma-A precursor	50092.21	Homo sapiens [root]	25	27	31
84	NP_000623.2	integrin alpha-M isoform 2 precursor	128410.01	Homo sapiens [root]	23	19	33
85	NP_002643.1	prolactin-inducible protein precursor	16846.9	Homo sapiens [root]	16	15	20
86	NP_058979.1	proteasome subunit alpha type-6	27837.98	Rattus norvegicus [root]	27	29	31
87	NP_002768.3	myeloblastin precursor	28245.44	Homo sapiens [root]	13	19	17
88	NP_000393.4	glucose-6-phosphate 1-dehydrogenase isoform a	62941.83	Homo sapiens [Eukaryota]	29	25	34
89	NP_001716.2	bactericidal permeability-increasing protein precursor	54093.15	Homo sapiens [unknown]	20	22	26
90	NP_009005.1	coronin-1A	51678.06	Homo sapiens [root]	25	29	36
91	NP_034990.1	myosin light polypeptide 6 isoform MLC3sm	17121.2	Mus musculus [root]	21	18	21
92	NP_006364.2	synaptic vesicle membrane protein VAT-1 homolog	42121.5	Homo sapiens [root]	19	19	20
93	NP_005711.1	actin-related protein 2/3 complex subunit 1B	41721.72	Homo sapiens [root]	19	23	27
94	NP_005971.1	protein S100-P	10450.24	Homo sapiens [root]	11	11	11
95	NP_005132.2	fibrinogen beta chain isoform 1 preproprotein	56576.52	Homo sapiens [root]	16	23	29
96	NP_003456.1	chitotriosidase-1 isoform 1 precursor	52218.57	Homo sapiens [Eukaryota]	17	20	21
97	NP_002620.1	phosphoglycerate mutase 1 isoform 1	28899.88	Homo sapiens [root]	22	28	30
98	NP_001691.1	azurocidin preproprotein	27324.83	Homo sapiens [root]	19	13	16
99	NP_001166.3	rho GDP-dissociation inhibitor 2	23030.63	Homo sapiens [root]	21	22	22
100	NP_002778.1	proteasome subunit alpha type-2	25996.31	Homo sapiens [root]	17	20	20
101	NP_001144.1	annexin A4 isoform a	36290.28	Homo sapiens [root]	14	13	16
102	NP_001267.2	chitinase-3-like protein 1 precursor	42997.55	Homo sapiens [root]	11	13	22
103	NP_000574.2	vitamin D-binding protein isoform 1 precursor	54479.54	Homo sapiens [Eukaryota]	15	19	26
104	NP_004075.1	neutrophil defensin 1 preproprotein	10536.31	Homo sapiens [root]	38	47	65
105	NP_003397.1	14-3-3 protein zeta/delta	27898.79	Homo sapiens [root]	13	16	19
105	NP_006752.1	14-3-3 protein epsilon	29326.48	Homo sapiens [root]	6	10	7
105	NP_003396.1	14-3-3 protein eta	28372.08	Homo sapiens [root]	2	1	2
105	EDX16042.1	GD12271	28348.07	Drosophila simulans [Eukaryota]	1	0	1
105	NP_062249.1	14-3-3 protein gamma	28455.98	Rattus norvegicus [root]	0	1	1
105	NP_003395.1	14-3-3 protein beta/alpha	0	Homo sapiens [root]	0	1	0
105	NP_006133.1	14-3-3 protein sigma	27870.74	Homo sapiens [root]	1	0	1
105	NP_006817.1	14-3-3 protein theta	28031.87	Homo sapiens [root]	0	0	1
106	NP_004070.3	cathepsin S isoform 1 preproprotein	38098.54	Homo sapiens [root]	13	13	17
107	NP_001279.2	chloride intracellular channel protein 1	27247.88	Homo sapiens [root]	11	16	25
108	NP_005015.1	serpin B10	45487.96	Homo sapiens [Eukaryota]	19	24	28
109	NP_006126.1	F-actin-capping protein subunit alpha-1	33073.39	Homo sapiens [root]	8	14	10
109	NP_006127.1	F-actin-capping protein subunit alpha-2	33156.69	Homo sapiens [root]	0	3	2
110	NP_005498.1	cofilin-1	18718.74	Homo sapiens [root]	17	15	16
111	NP_001146.2	annexin A6 isoform 1	76167.7	Homo sapiens [root]	18	35	33
112	NP_653247.1	immunoglobulin J chain precursor	18543.17	Homo sapiens [root]	17	23	27
113	NP_005737.1	nicotinamide phosphoribosyltransferase precursor	55771.7	Homo sapiens [root]	20	23	25
114	NP_003900.1	copine-3	60947.45	Homo sapiens [root]	13	15	19
115	NP_036097.1	proteasome subunit alpha type-5	26565.27	Mus musculus [root]	12	14	15
116	NP_002061.1	guanine nucleotide-binding protein G(i) subunit alpha-2 isoform 1	40995.27	Homo sapiens [root]	14	19	24
116	NP_006487.1	guanine nucleotide-binding protein G(k) subunit alpha	41076.48	Homo sapiens [root]	4	2	3
116	NP_000507.1	protein GNAS isoform GNASL	46092.07	Homo sapiens [root]	0	0	1
117	NP_005611.1	protein S100-A11	11846.87	Homo sapiens [root]	16	15	14
118	NP_005177.2	calpain-1 catalytic subunit	82465.42	Homo sapiens [root]	19	22	19
119	XP_011544500.1	PREDICTED: putative V-set and immunoglobulin domain-containing-like protein IGHV4OR15-8	24337.05	Homo sapiens [Eukaryota]	8	11	13
120	NP_000604.1	hemopexin precursor	52384.55	Homo sapiens [Eukaryota]	14	21	22
121	NP_004336.3	cathelicidin antimicrobial peptide preproprotein	19806.35	Homo sapiens [unknown]	18	19	20
122	NP_001890.1	cystatin-S precursor	16489.07	Homo sapiens [root]	13	14	16
122	NP_001889.2	cystatin-SN precursor	16605.42	Homo sapiens [root]	6	9	10
122	NP_001313.1	cystatin-SA precursor	16719.32	Homo sapiens [root]	1	2	2
123	NP_057707.3	protein FAM49B isoform 1	37009.75	Homo sapiens [root]	11	10	18
124	NP_116093.1	tubulin alpha-1C chain isoform c	50547.72	Homo sapiens [root]	18	18	27
124	NP_033472.1	tubulin alpha-3 chain	50611.86	Mus musculus [Eukaryota]	2	2	4
125	NP_002783.1	proteasome subunit alpha type-7	28040.68	Homo sapiens [root]	11	11	12
126	NP_004030.1	annexin A2 isoform 2	38807.9	Homo sapiens [root]	12	16	23
127	NP_005722.1	actin-related protein 2/3 complex subunit 2	34425.53	Homo sapiens [root]	22	18	22
128	NP_002945.1	ubiquitin-40S ribosomal protein S27a precursor	18295.62	Homo sapiens [root]	11	10	18
129	NP_002435.1	moesin	67891.83	Homo sapiens [root]	17	22	23
129	NP_003370.2	ezrin	69483.78	Homo sapiens [root]	6	8	9
130	NP_036330.1	grancalcin isoform b	24222.56	Homo sapiens [root]	9	8	16
131	NP_002786.2	proteasome subunit beta type-3	23218.56	Homo sapiens [root]	7	8	9
132	NP_000508.1	hemoglobin subunit alpha	15304.95	Homo sapiens [root]	31	27	26
133	NP_002784.1	proteasome subunit beta type-1	26700.46	Homo sapiens [root]	12	18	20
134	NP_004921.1	F-actin-capping protein subunit beta isoform 1	30951.53	Homo sapiens [root]	12	12	20
135	NP_057667.1	BPI fold-containing family A member 1 precursor	26809.97	Homo sapiens [root]	6	8	7
136	NP_002777.1	proteasome subunit alpha type-1 isoform 2	29821.97	Homo sapiens [root]	17	18	22
137	NP_006079.1	tubulin beta-4B chain	50255.17	Homo sapiens [root]	15	20	21
137	NP_035785.1	tubulin beta-5 chain	50095.14	Mus musculus [root]	2	3	4
137	XP_011448542.1	PREDICTED: tubulin beta chain	0	Crassostrea gigas [Eukaryota]	0	1	0
138	NP_001206.2	carbonic anhydrase 6 isoform 1 precursor	35458.64	Homo sapiens [Eukaryota]	9	10	11
139	NP_001145.1	annexin A5	35971.42	Homo sapiens [root]	10	10	15
140	NP_002558.1	phosphatidylethanolamine-binding protein 1	21157.71	Homo sapiens [root]	4	9	12
141	NP_004150.1	proteasome subunit beta type-8 isoform E1 precursor	30092.42	Homo sapiens [root]	10	11	13
142	NP_002780.1	proteasome subunit alpha type-4 isoform 1	29750.29	Homo sapiens [root]	12	14	13
143	NP_005691.2	dipeptidyl peptidase 3 isoform 1	82879.93	Homo sapiens [root]	9	10	10
144	NP_002779.1	proteasome subunit alpha type-3 isoform 1	28643.17	Homo sapiens [root]	13	15	15
145	WP_079867904.1	hypothetical protein	20064.12	Pseudomonas aeruginosa [root]	9	7	12
146	NP_001029443.1	actin-related protein 2/3 complex subunit 3	20761.46	Bos taurus [root]	13	13	16
147	NP_004823.1	glutathione S-transferase omega-1 isoform 1	27833.15	Homo sapiens [root]	19	17	21
148	NP_660202.3	nicotinate phosphoribosyltransferase isoform 1	58112.23	Homo sapiens [Eukaryota]	8	10	11
149	NP_065139.2	CD177 antigen precursor	47947.03	Homo sapiens [Eukaryota]	10	13	15
150	WP_073668305.1	MULTISPECIES: hypothetical protein	21383.36	Gammaproteobacteria [root]	10	13	14
151	NP_004884.1	core histone macro-H2A.1 isoform 2	39635.44	Homo sapiens [Eukaryota]	7	8	10
152	NP_001701.2	complement factor B preproprotein	86847.04	Homo sapiens [Eukaryota]	9	13	17
153	NP_000598.2	alpha-1-acid glycoprotein 1 precursor	23752.89	Homo sapiens [root]	12	12	11
154	NP_000362.1	transthyretin precursor	15991.09	Homo sapiens [root]	9	7	10
155	NP_065148.1	resistin precursor	12095.72	Homo sapiens [root]	5	4	8
156	NP_006301.3	puromycin-sensitive aminopeptidase isoform 1	103894.99	Homo sapiens [Eukaryota]	15	13	20
157	NP_002787.2	proteasome subunit beta type-4	29242.5	Homo sapiens [root]	6	8	13
158	NP_002930.2	ribonuclease inhibitor	51765.77	Homo sapiens [Eukaryota]	11	9	8
159	NP_002925.1	non-secretory ribonuclease precursor	18855.27	Homo sapiens [root]	9	14	14
160	NP_060810.2	serine/threonine-protein phosphatase CPPED1 isoform a	35868.01	Homo sapiens [Eukaryota]	10	10	11
161	NP_059447.2	major vault protein isoform 1	99551.04	Homo sapiens [root]	6	9	12
162	NP_003118.2	spectrin alpha chain, non-erythrocytic 1 isoform 2	285162.51	Homo sapiens [root]	12	10	18
163	NP_000678.1	adenosylhomocysteinase isoform 1	48255.42	Homo sapiens [root]	12	13	19
163	XP_002013141.1	GL23551	55347.76	Drosophila persimilis [Eukaryota]	0	1	1
164	NP_001677.2	ATP synthase subunit beta, mitochondrial precursor	56524.61	Homo sapiens [root]	9	11	15
164	WP_066022029.1	MULTISPECIES: F0F1 ATP synthase subunit beta	0	Clostridium [Bacteria]	0	1	0
165	NP_002288.1	lipocalin-1 isoform 1 precursor	19408.88	Homo sapiens [root]	7	6	9
166	NP_000909.2	protein disulfide-isomerase precursor	57479.82	Homo sapiens [root]	9	14	20
167	WP_094948604.1	MULTISPECIES: translation elongation factor EF-1 subunit alpha	50451.24	Enterobacteriaceae [root]	11	15	12
168	NP_004121.2	glycogenin-1 isoform 1	39700.77	Homo sapiens [Eukaryota]	16	19	19
169	NP_008880.2	syntaxin-binding protein 2 isoform a	66866.67	Homo sapiens [Eukaryota]	10	8	10
170	NP_004628.4	ras-related protein Rab-7a	23759.95	Homo sapiens [root]	8	6	7
170	CEL03287.1	Putative Small GTPase AvaA	23279.37	Aspergillus calidoustus [Eukaryota]	0	1	1
171	NP_004850.1	clathrin heavy chain 1 isoform 1	193260.19	Homo sapiens [root]	7	13	11
172	NP_004574.2	ras-related protein Rab-5C isoform a	23695.87	Homo sapiens [root]	4	5	6
172	NP_002859.1	ras-related protein Rab-5B isoform 1	23919.99	Homo sapiens [root]	3	4	3
172	NP_004153.2	ras-related protein Rab-5A isoform 1	23871.9	Homo sapiens [root]	0	1	1
173	NP_008850.1	serpin B3	44593.57	Homo sapiens [root]	8	8	10
174	NP_000128.1	fumarylacetoacetase	46743.36	Homo sapiens [root]	8	8	11
175	NP_002067.1	N-acetylglucosamine-6-sulfatase precursor	62840.34	Homo sapiens [root]	7	8	9
176	NP_064587.1	omega-amidase NIT2	30987.71	Homo sapiens [Eukaryota]	9	7	7
177	NP_003632.3	interferon-induced transmembrane protein 1	14100.37	Homo sapiens [root]	5	5	7
178	NP_001805.3	dipeptidyl peptidase 1 isoform a preproprotein	52606.55	Homo sapiens [unknown]	8	7	8
179	NP_001632.2	DNA-(apurinic or apyrimidinic site) lyase	35931.32	Homo sapiens [root]	9	9	10
180	NP_001631.3	acylamino-acid-releasing enzyme	82141.98	Homo sapiens [root]	6	7	12
181	NP_002791.1	proteasome subunit beta type-9 precursor	23363.58	Homo sapiens [root]	5	7	7
182	NP_005709.1	actin-related protein 2/3 complex subunit 4 isoform a	19768.35	Homo sapiens [root]	8	10	8
183	NP_004325.2	ADP-ribosyl cyclase/cyclic ADP-ribose hydrolase 2 precursor	36328.31	Homo sapiens [root]	5	9	11
184	NP_003119.2	spectrin beta chain, non-erythrocytic 1 isoform 1	275236.98	Homo sapiens [Eukaryota]	6	13	17
185	NP_006423.1	epididymal secretory protein E1 precursor	16901.61	Homo sapiens [root]	9	11	13
186	NP_006052.2	cysteine-rich secretory protein 3 isoform 1 precursor	29958.12	Homo sapiens [Eukaryota]	9	7	15
187	NP_001148.1	annexin A11 isoform 1	54697.2	Homo sapiens [root]	7	9	11
188	NP_004397.2	deleted in malignant brain tumors 1 protein isoform a precursor	199036.28	Homo sapiens [Eukaryota]	9	9	8
189	NP_001004128.1	sulfhydryl oxidase 1 isoform b precursor	67559.62	Homo sapiens [Eukaryota]	6	5	8
190	NP_001944.1	thymidine phosphorylase isoform 1 precursor	50323.32	Homo sapiens [root]	10	7	8
191	NP_000388.2	cytochrome b-245 heavy chain	66205.93	Homo sapiens [root]	8	8	8
192	NP_000479.1	antithrombin-III precursor	53025.04	Homo sapiens [root]	10	13	15
193	NP_009193.2	protein/nucleic acid deglycase DJ-1	20049.55	Homo sapiens [root]	7	9	11
194	NP_001010905.1	protein LEG1 homolog precursor	38243.69	Homo sapiens [Eukaryota]	9	12	12
195	NP_001655.1	transforming protein RhoA isoform 1 precursor	22096.2	Homo sapiens [root]	10	7	10
196	NP_003371.2	vimentin	53676.1	Homo sapiens [root]	11	8	14
197	NP_000260.1	nucleoside diphosphate kinase A isoform b	17308.74	Homo sapiens [root]	15	15	17
197	NP_002503.1	nucleoside diphosphate kinase B isoform a	17400.98	Homo sapiens [root]	0	0	1
198	NP_003321.3	thioredoxin reductase 1, cytoplasmic isoform 2	61180.14	Homo sapiens [Eukaryota]	7	5	4
199	NP_002863.1	ras-related C3 botulinum toxin substrate 2	21814.23	Homo sapiens [root]	8	8	8
199	NP_001782.1	cell division control protein 42 homolog isoform 1 precursor	21587.15	Homo sapiens [root]	4	2	4
199	NP_062512.1	rho-related GTP-binding protein RhoG precursor	21751.1	Mus musculus [root]	2	2	1
200	NP_004466.2	flotillin-2 isoform 1	47433.81	Homo sapiens [root]	5	5	9
201	NP_000685.1	aldehyde dehydrogenase family 3 member B1 isoform a	52433.8	Homo sapiens [root]	6	8	8
202	NP_001117.2	adenylosuccinate synthetase isozyme 2	50464.92	Homo sapiens [root]	4	6	8
203	NP_005733.1	protein disulfide-isomerase A6 isoform d precursor	48490.41	Homo sapiens [root]	3	6	3
204	NP_004613.1	translin isoform 1	26280.82	Homo sapiens [root]	11	11	14
205	NP_060760.2	phosphoglucomutase-2	68753.59	Homo sapiens [Eukaryota]	8	11	17
206	NP_002256.2	importin subunit beta-1 isoform 1	98419.51	Homo sapiens [root]	5	6	3
207	NP_005031.1	lysosomal Pro-X carboxypeptidase isoform 1 preproprotein	56277.11	Homo sapiens [root]	7	6	7
208	NP_002789.1	proteasome subunit beta type-6 isoform 1 precursor	25569.53	Homo sapiens [root]	7	8	9
209	NP_000552.2	glutathione S-transferase Mu 1 isoform 1	25923.14	Homo sapiens [root]	3	3	4
209	NP_000842.2	glutathione S-transferase Mu 5	25829.3	Homo sapiens [Eukaryota]	2	2	1
210	NP_009057.1	transitional endoplasmic reticulum ATPase isoform 1	89949.98	Homo sapiens [root]	5	9	7
211	NP_112576.1	SH3 domain-binding glutamic acid-rich-like protein 3	10488.29	Homo sapiens [root]	8	8	8
212	NP_003672.1	pyridoxal kinase isoform 1	35308.0	Homo sapiens [root]	6	4	6
213	NP_002952.1	protein S100-A4	11948.82	Homo sapiens [root]	13	11	12
214	NP_000185.1	hypoxanthine-guanine phosphoribosyltransferase	24791.69	Homo sapiens [root]	8	9	9
215	NP_001007068.1	syntenin-1 isoform 1	32594.98	Homo sapiens [root]	4	5	8
216	NP_004300.1	rho GDP-dissociation inhibitor 1 isoform a	23249.73	Homo sapiens [root]	8	8	8
217	NP_003869.1	gamma-glutamyl hydrolase precursor	36340.32	Homo sapiens [root]	4	5	7
218	NP_001395.1	elongation factor 1-gamma	50429.27	Homo sapiens [root]	7	7	12
219	NP_001900.1	cathepsin D preproprotein	45036.82	Homo sapiens [root]	9	12	14
220	NP_003245.1	metalloproteinase inhibitor 1 precursor	23839.81	Homo sapiens [root]	3	5	6
221	NP_000627.2	superoxide dismutase [Mn], mitochondrial isoform A precursor	24905.65	Homo sapiens [root]	5	7	5
222	NP_005909.2	malate dehydrogenase, mitochondrial isoform 1 precursor	35936.9	Homo sapiens [Eukaryota]	4	4	7
223	NP_006308.3	brain acid soluble protein 1	22680.01	Homo sapiens [root]	6	7	12
224	NP_005204.1	cystatin-A	10999.66	Homo sapiens [root]	3	4	8
225	NP_006254.1	proteasome activator complex subunit 1 isoform 1	28876.08	Homo sapiens [root]	3	5	5
226	NP_653164.2	ribose-5-phosphate isomerase	33533.09	Homo sapiens [Eukaryota]	5	6	5
227	NP_003282.2	tripeptidyl-peptidase 2 isoform 1	139745.18	Homo sapiens [root]	3	9	13
228	NP_002809.2	proteasome activator complex subunit 2	27555.38	Homo sapiens [Eukaryota]	2	4	5
229	NP_034442.1	guanine nucleotide-binding protein G(I)/G(S)/G(T) subunit beta-2	38048.34	Mus musculus [root]	8	8	8
229	NP_032168.1	guanine nucleotide-binding protein G(I)/G(S)/G(T) subunit beta-1	38151.31	Mus musculus [root]	0	0	3
230	NP_002792.1	proteasome subunit beta type-10 precursor	29203.17	Homo sapiens [root]	4	3	3
231	NP_000099.2	dihydrolipoyl dehydrogenase, mitochondrial isoform 1 precursor	54713.19	Homo sapiens [root]	9	7	13
232	NP_009215.1	twinfilin-2	39751.36	Homo sapiens [root]	3	4	3
233	NP_060037.3	N-acetyl-D-glucosamine kinase isoform 1	42410.32	Homo sapiens [unknown]	2	3	4
234	NP_002423.1	myeloid cell nuclear differentiation antigen	46092.33	Homo sapiens [Eukaryota]	3	5	6
235	NP_005558.1	galectin-3-binding protein precursor	66201.63	Homo sapiens [root]	4	6	7
236	NP_004306.3	acid ceramidase isoform b	46929.87	Homo sapiens [Eukaryota]	5	3	4
237	NP_071738.1	Golgi-associated plant pathogenesis-related protein 1 isoform a	17321.56	Homo sapiens [Eukaryota]	3	2	4
238	NP_060918.2	cullin-associated NEDD8-dissociated protein 1 isoform 1	137999.3	Homo sapiens [root]	3	7	7
239	NP_004334.1	calreticulin precursor	48282.89	Homo sapiens [root]	7	6	7
240	NP_570602.2	alpha-1B-glycoprotein precursor	54789.75	Homo sapiens [Eukaryota]	5	5	7
241	NP_001649.1	ADP-ribosylation factor 1	20740.69	Homo sapiens [root]	3	6	8
242	NP_002297.2	galectin-3 isoform 1	26193.07	Homo sapiens [root]	5	9	8
243	NP_003013.1	SH3 domain-binding glutamic acid-rich-like protein	12766.38	Homo sapiens [root]	3	4	4
244	NP_002785.1	proteasome subunit beta type-2 isoform 1	22992.74	Homo sapiens [root]	5	5	5
245	NP_001630.1	serum amyloid P-component precursor	25485.17	Homo sapiens [root]	5	5	5
246	NP_001771.1	CD63 antigen isoform A	26474.41	Homo sapiens [root]	4	3	3
247	NP_000091.1	cystatin-B	11189.61	Homo sapiens [root]	5	4	6
248	NP_000895.2	ribosyldihydronicotinamide dehydrogenase [quinone] isoform 1	26130.09	Homo sapiens [Eukaryota]	6	6	7
249	NP_055140.1	coronin-1C isoform b	53899.32	Homo sapiens [root]	3	4	5
250	NP_620407.1	mitogen-activated protein kinase 1	41762.37	Homo sapiens [root]	4	8	11
251	NP_002926.2	eosinophil cationic protein precursor	18886.54	Homo sapiens [Eukaryota]	4	6	3
252	NP_002147.2	60 kDa heat shock protein, mitochondrial	61187.45	Homo sapiens [root]	5	7	6
252	OZG16813.1	hypothetical protein FL83_08971, partial	0	Caenorhabditis latens [Eukaryota]	1	1	0
253	NP_001053.2	transcobalamin-1 precursor	48689.21	Homo sapiens [root]	5	4	5
254	NP_065392.1	adipocyte plasma membrane-associated protein	46621.91	Homo sapiens [root]	5	5	3
255	NP_000256.4	neutrophil cytosol factor 1	44881.97	Homo sapiens [root]	2	6	7
256	NP_006462.1	myosin regulatory light chain 12A isoform 1	19838.51	Homo sapiens [root]	4	6	6
257	NP_066928.1	phospholipid scramblase 1	36052.24	Homo sapiens [root]	3	5	7
258	NP_003339.1	ubiquitin-conjugating enzyme E2 N	17184.0	Homo sapiens [root]	7	5	5
259	NP_056461.1	ras-related protein Rap-1b isoform 1 precursor	21039.68	Homo sapiens [root]	6	6	7
260	NP_005527.1	inositol monophosphatase 1 isoform 1	30568.32	Homo sapiens [root]	3	6	5
261	NP_000445.1	superoxide dismutase [Cu-Zn]	16153.99	Homo sapiens [root]	3	6	6
262	NP_005304.3	protein disulfide-isomerase A3 precursor	57145.9	Homo sapiens [root]	7	4	5
263	NP_036220.1	6-phosphogluconolactonase	27814.66	Homo sapiens [root]	5	6	5
264	NP_054861.2	ADP-sugar pyrophosphatase isoform 1	24597.34	Homo sapiens [root]	2	3	4
265	NP_003320.2	thioredoxin isoform 1	12014.85	Homo sapiens [Eukaryota]	5	5	8
266	NP_006750.3	UTP--glucose-1-phosphate uridylyltransferase isoform a	57075.78	Homo sapiens [root]	4	3	2
267	NP_066972.1	coactosin-like protein	16049.08	Homo sapiens [root]	3	4	5
268	NP_005887.2	isocitrate dehydrogenase [NADP] cytoplasmic	46914.62	Homo sapiens [root]	4	3	5
269	NP_055439.1	protein S100-A6	10230.36	Homo sapiens [root]	6	7	6
270	NP_005653.3	voltage-dependent anion-selective channel protein 3 isoform 1	30981.41	Homo sapiens [root]	3	4	5
271	NP_002078.1	granulins precursor	68517.73	Homo sapiens [root]	2	5	5
272	NP_000020.1	angiotensinogen preproprotein	53405.62	Homo sapiens [Eukaryota]	2	2	5
273	NP_002617.3	ATP-dependent 6-phosphofructokinase, liver type isoform b	85762.46	Homo sapiens [root]	2	3	2
274	NP_000558.2	C-reactive protein isoform 1 precursor	25193.74	Homo sapiens [root]	3	4	4
275	NP_036226.1	peroxiredoxin-5, mitochondrial isoform L precursor	22297.6	Homo sapiens [unknown]	3	7	9
276	NP_000172.2	beta-glucuronidase isoform 1 precursor	75026.82	Homo sapiens [root]	2	4	5
277	NP_001807.2	carcinoembryonic antigen-related cell adhesion molecule 8 precursor	38415.2	Homo sapiens [root]	0	2	5
278	NP_001087.2	ATP-citrate synthase isoform 1	121674.22	Homo sapiens [root]	4	4	6
279	NP_000503.1	N-acetylgalactosamine-6-sulfatase isoform 1 precursor	58445.25	Homo sapiens [root]	3	3	2
280	NP_001141.2	aminopeptidase N precursor	109870.03	Homo sapiens [root]	2	4	5
281	NP_005380.2	protein-L-isoaspartate(D-aspartate) O-methyltransferase isoform 1	30523.64	Homo sapiens [Eukaryota]	0	2	3
282	NP_002606.3	pigment epithelium-derived factor isoform 1 precursor	46454.37	Homo sapiens [root]	3	4	3
283	NP_444507.1	chloride intracellular channel protein 6 isoform 2	71124.55	Homo sapiens [Eukaryota]	1	6	7
284	NP_000018.2	N(4)-(beta-N-acetylglucosaminyl)-L-asparaginase isoform 1 preproprotein	37811.55	Homo sapiens [Eukaryota]	5	4	3
285	NP_001952.1	elongation factor 2	96246.31	Homo sapiens [root]	1	5	6
286	NP_000039.2	argininosuccinate lyase isoform 1	51910.41	Homo sapiens [Eukaryota]	4	3	4
287	NP_004037.1	ATP synthase subunit alpha, mitochondrial isoform a precursor	59827.64	Homo sapiens [root]	3	4	3
288	NP_115500.1	haloacid dehalogenase-like hydrolase domain-containing protein 2 isoform 1	28746.03	Homo sapiens [root]	3	4	5
289	NP_001975.1	S-formylglutathione hydrolase	31955.65	Homo sapiens [Eukaryota]	4	4	5
290	NP_000053.2	plasma protease C1 inhibitor precursor	55347.48	Homo sapiens [Eukaryota]	3	4	4
291	NP_037506.2	programmed cell death 6-interacting protein isoform 1	96590.36	Homo sapiens [root]	2	6	8
292	NP_113659.3	fermitin family homolog 3 short form	75952.88	Homo sapiens [root]	2	2	5
293	WP_003031109.1	MULTISPECIES: elongation factor Tu	43418.32	Citrobacter [Bacteria]	0	0	9
293	WP_096478358.1	elongation factor Tu	43039.97	Bacillus anthracis [Bacteria]	2	3	0
293	WP_004198356.1	MULTISPECIES: elongation factor Tu	43192.14	pseudomallei group [Bacteria]	0	0	1
294	NP_065116.3	xaa-Pro aminopeptidase 1 isoform 1	75434.99	Homo sapiens [Eukaryota]	3	2	3
295	NP_054758.2	ester hydrolase C11orf54 isoform b	29928.74	Homo sapiens [root]	2	5	5
296	NP_004379.1	di-N-acetylchitobiase precursor	44415.85	Homo sapiens [Eukaryota]	2	3	3
297	NP_004049.2	calcyphosin isoform a	30505.99	Homo sapiens [unknown]	3	2	6
298	NP_002447.4	mucin-1 isoform 1 precursor	29744.93	Homo sapiens [root]	4	5	1
299	NP_000519.2	lysosomal alpha-mannosidase isoform 1 precursor	114356.62	Homo sapiens [root]	3	3	4
300	NP_005708.1	actin-related protein 2/3 complex subunit 5 isoform 1	16367.32	Homo sapiens [root]	5	4	4
301	NP_002070.1	aspartate aminotransferase, cytoplasmic	46446.61	Homo sapiens [root]	5	3	4
302	NP_000512.1	beta-hexosaminidase subunit beta isoform 1 preproprotein	63527.35	Homo sapiens [unknown]	1	5	5
303	NP_001899.1	cathepsin B isoform 1 preproprotein	38766.2	Homo sapiens [root]	2	2	1
304	NP_056348.2	triokinase/FMN cyclase isoform b	59252.16	Homo sapiens [root]	2	1	2
305	NP_004757.1	coatomer subunit beta'	103277.81	Homo sapiens [root]	3	5	7
306	NP_037511.2	dipeptidyl peptidase 2 preproprotein	54763.37	Homo sapiens [Eukaryota]	4	4	3
307	NP_064601.3	aminopeptidase B isoform a	73233.72	Homo sapiens [root]	4	4	5
308	NP_005794.1	flotillin-1 isoform 1	47553.7	Homo sapiens [root]	2	5	5
309	NP_004243.1	Na(+)/H(+) exchange regulatory cofactor NHE-RF1	39129.72	Homo sapiens [root]	1	2	4
310	NP_006057.1	alcohol dehydrogenase [NADP(+)]	36891.98	Homo sapiens [root]	4	6	8
311	NP_001681.2	V-type proton ATPase catalytic subunit A	68659.64	Homo sapiens [root]	2	4	6
312	NP_112243.1	ras-related protein Rab-1B	22328.29	Homo sapiens [root]	2	1	4
312	NP_057885.1	ras-related protein Rab-10	22754.67	Mus musculus [root]	1	1	0
312	NP_057614.1	ras-related protein Rab-8B	23740.14	Homo sapiens [root]	0	1	1
313	NP_077305.2	EF-hand domain-containing protein D2	26794.5	Homo sapiens [Eukaryota]	2	2	4
314	NP_002406.1	macrophage migration inhibitory factor	12639.28	Homo sapiens [root]	4	4	4
315	NP_002565.1	peroxiredoxin-1	22324.36	Homo sapiens [root]	4	5	3
315	NP_005800.3	peroxiredoxin-2	22049.3	Homo sapiens [root]	3	2	2
316	NP_004175.2	tryptophan--tRNA ligase, cytoplasmic isoform a	53473.74	Homo sapiens [root]	2	5	5
317	NP_002434.1	beta-microseminoprotein isoform a precursor	13483.32	Homo sapiens [root]	4	4	5
318	NP_000499.1	fibrinogen alpha chain isoform alpha-E preproprotein	95655.69	Homo sapiens [root]	3	5	6
319	NP_000561.3	low affinity immunoglobulin gamma Fc region receptor III-B isoform 2 precursor	26511.32	Homo sapiens [Eukaryota]	2	4	3
320	NP_002474.4	carcinoembryonic antigen-related cell adhesion molecule 6 preproprotein	37498.84	Homo sapiens [root]	2	2	2
321	NP_002788.1	proteasome subunit beta type-5 isoform 1	28633.27	Homo sapiens [root]	1	2	4
322	NP_001740.1	calpain small subunit 1 isoform 1	28468.8	Homo sapiens [root]	1	2	5
323	NP_006142.1	lactoperoxidase isoform 1 preproprotein	81149.22	Homo sapiens [Eukaryota]	3	3	4
324	NP_000217.2	keratin, type I cytoskeletal 9	62254.9	Homo sapiens [root]	1	3	3
325	NP_057526.3	endoplasmic reticulum aminopeptidase 1 isoform a precursor	108342.68	Homo sapiens [Eukaryota]	2	3	6
326	NP_001377.1	dihydropyrimidinase-related protein 2 isoform 2	62710.74	Homo sapiens [root]	2	3	5
327	NP_002055.1	glutaredoxin-1	12053.29	Homo sapiens [root]	3	5	4
328	NP_002101.2	tyrosine-protein kinase HCK isoform a	60074.87	Homo sapiens [Eukaryota]	2	4	3
329	NP_620156.1	aldose 1-epimerase	37970.22	Homo sapiens [root]	2	2	2
330	NP_004896.1	peroxiredoxin-6	25133.23	Homo sapiens [root]	4	4	4
331	WP_004185913.1	molecular chaperone GroEL	57543.12	Burkholderia mallei [Bacteria]	0	1	5
332	NP_001327.2	cathepsin Z preproprotein	34530.48	Homo sapiens [root]	4	3	4
333	NP_008862.1	solute carrier family 2, facilitated glucose transporter member 3	54345.43	Homo sapiens [root]	4	3	2
334	NP_116006.1	ras-related protein Rab-11B	24587.53	Rattus norvegicus [root]	5	0	4
334	XP_009149127.1	PREDICTED: ras-related protein RABA1b	24177.3	Brassica rapa [Eukaryota]	0	2	0
335	NP_699160.2	aldehyde dehydrogenase family 16 member A1 isoform 1	86100.09	Homo sapiens [Eukaryota]	4	3	4
336	NP_001129316.1	signal-regulatory protein beta-1 isoform 3 precursor	43674.39	Homo sapiens [Eukaryota]	4	5	5
336	NP_542970.1	tyrosine-protein phosphatase non-receptor type substrate 1 isoform 1 precursor	55446.02	Homo sapiens [Eukaryota]	1	0	1
337	NP_036287.1	echinoderm microtubule-associated protein-like 2 isoform 2	71603.44	Homo sapiens [Eukaryota]	3	3	2
338	NP_003627.1	voltage-gated potassium channel subunit beta-2 isoform 1	41259.11	Homo sapiens [root]	4	5	4
339	NP_000602.1	CD59 glycoprotein preproprotein	14795.03	Homo sapiens [root]	3	4	4
340	NP_001346.1	D-dopachrome decarboxylase	12817.71	Homo sapiens [root]	0	4	6
341	NP_002717.3	prolyl endopeptidase	81560.37	Homo sapiens [root]	2	3	2
342	NP_003721.2	ribonuclease T2 precursor	30089.06	Homo sapiens [root]	3	4	4
343	NP_006321.1	acyl-protein thioesterase 1 isoform 1	24995.62	Homo sapiens [root]	4	3	5
344	NP_002829.3	receptor-type tyrosine-protein phosphatase C isoform 1 precursor	148876.46	Homo sapiens [Eukaryota]	0	1	2
345	NP_068823.2	ubiquitin-conjugating enzyme E2 variant 1 isoform a	19465.86	Homo sapiens [Eukaryota]	2	1	5
346	NP_000421.1	platelet-activating factor acetylhydrolase IB subunit alpha	47178.37	Homo sapiens [root]	3	3	4
347	NP_002699.1	serine/threonine-protein phosphatase PP1-alpha catalytic subunit isoform 1	38229.08	Homo sapiens [root]	3	0	6
347	OJJ62380.1	hypothetical protein ASPSYDRAFT_171253	37977.98	Aspergillus sydowii CBS 593.65 [unknown]	0	1	0
348	NP_000935.1	serine/threonine-protein phosphatase 2B catalytic subunit alpha isoform isoform 1	59334.56	Homo sapiens [root]	2	3	4
349	NP_057038.2	deoxyribose-phosphate aldolase isoform 1	35493.58	Homo sapiens [root]	1	3	2
350	NP_000169.1	glutathione synthetase	52523.32	Homo sapiens [root]	1	2	3
351	NP_002071.2	aspartate aminotransferase, mitochondrial isoform 1 precursor	47886.47	Homo sapiens [Eukaryota]	0	4	2
353	NP_001986.2	long-chain-fatty-acid--CoA ligase 1 isoform a	78919.25	Homo sapiens [Eukaryota]	0	2	2
354	NP_938148.1	neutral alpha-glucosidase AB isoform 2 precursor	107262.82	Homo sapiens [Eukaryota]	1	4	4
355	NP_055135.1	heme-binding protein 2 isoform 2	22861.19	Homo sapiens [Eukaryota]	1	2	3
356	NP_000424.2	neutrophil cytosol factor 2 isoform 1	60236.69	Homo sapiens [Eukaryota]	3	2	4
357	WP_076972275.1	immunoglobulin heavy chain variable domain-containing protein	17840.87	Streptomyces sparsogenes [unknown]	3	4	4
358	NP_035995.1	poly(rC)-binding protein 1	37987.14	Mus musculus [root]	3	2	2
359	NP_003906.2	copine-1 isoform b	60307.06	Homo sapiens [Eukaryota]	3	1	1
360	NP_001616.1	adenylate kinase 2, mitochondrial isoform a	26688.86	Homo sapiens [root]	2	1	5
361	NP_000687.3	4-trimethylaminobutyraldehyde dehydrogenase	57167.77	Homo sapiens [Eukaryota]	4	2	3
362	NP_000511.2	beta-hexosaminidase subunit alpha isoform 2 preproprotein	61120.45	Homo sapiens [Eukaryota]	0	1	1
363	NP_005727.1	alpha-centractin	42700.95	Homo sapiens [root]	2	2	1
364	NP_003082.1	small nuclear ribonucleoprotein-associated proteins B and B' isoform B	23811.29	Homo sapiens [root]	1	3	3
365	NP_006363.4	heterogeneous nuclear ribonucleoprotein Q isoform 1	69787.68	Homo sapiens [root]	0	2	2
365	NP_005817.1	heterogeneous nuclear ribonucleoprotein R isoform 2	71184.36	Homo sapiens [root]	0	1	1
366	NP_036545.1	glutaminyl-peptide cyclotransferase precursor	40964.86	Homo sapiens [root]	3	2	2
367	NP_001407.1	eukaryotic initiation factor 4A-I isoform 1	46352.64	Homo sapiens [root]	0	2	3
368	NP_006094.3	WAP four-disulfide core domain protein 2 precursor	13953.24	Homo sapiens [root]	5	5	3
369	NP_057517.1	glycolipid transfer protein	24005.49	Homo sapiens [root]	1	2	2
370	NP_006409.3	olfactomedin-4 precursor	57528.9	Homo sapiens [root]	1	1	2
371	NP_443204.1	leucine-rich alpha-2-glycoprotein precursor	38382.2	Homo sapiens [Eukaryota]	1	2	4
372	NP_000377.1	bleomycin hydrolase	53155.26	Homo sapiens [root]	1	3	3
373	NP_004571.2	ras-related protein Rab-27A	25137.36	Homo sapiens [root]	3	3	1
374	XP_011515434.1	PREDICTED: plectin isoform X14	388648.64	Homo sapiens [Eukaryota]	0	2	3
375	NP_954712.1	protein unc-13 homolog D	124288.07	Homo sapiens [root]	0	1	2
376	NP_006443.1	multifunctional protein ADE2 isoform 2	47790.42	Homo sapiens [root]	3	2	1
377	NP_001142.2	ADP/ATP translocase 1	33271.3	Homo sapiens [root]	3	2	1
378	NP_002387.1	NAD-dependent malic enzyme, mitochondrial isoform 1 precursor	66029.02	Homo sapiens [Eukaryota]	1	1	2
379	NP_002442.2	S-methyl-5'-thioadenosine phosphorylase	31729.04	Homo sapiens [Eukaryota]	1	1	3
380	NP_000933.1	peptidyl-prolyl cis-trans isomerase B precursor	23784.56	Homo sapiens [root]	2	1	1
382	NP_004381.2	pro-cathepsin H isoform a preproprotein	38053.29	Homo sapiens [Eukaryota]	0	2	2
383	NP_075394.3	NAD kinase isoform 1	49880.82	Homo sapiens [Eukaryota]	1	2	3
384	NP_000403.1	histidine-rich glycoprotein precursor	60510.23	Homo sapiens [root]	2	1	1
385	NP_001914.3	DNA damage-binding protein 1	128141.79	Homo sapiens [root]	2	1	2
386	NP_001726.2	complement C5 isoform 1 preproprotein	189896.78	Homo sapiens [Eukaryota]	1	2	2
387	NP_061819.2	sialic acid synthase	40737.63	Homo sapiens [root]	1	2	3
388	NP_002203.1	eukaryotic translation initiation factor 6 isoform a	27095.39	Homo sapiens [root]	0	2	1
389	NP_002856.1	ras-related protein Rab-2A isoform a	23701.83	Homo sapiens [root]	2	3	1
390	NP_002127.1	heterogeneous nuclear ribonucleoprotein A1 isoform a	34289.3	Homo sapiens [root]	1	1	2
391	NP_443198.1	protein Niban	104039.37	Homo sapiens [Eukaryota]	1	2	1
392	NP_000101.2	dihydropyrimidine dehydrogenase [NADP(+)] isoform 1	113382.11	Homo sapiens [Eukaryota]	2	1	3
393	NP_000629.3	vitronectin precursor	55069.47	Homo sapiens [root]	2	2	2
394	NP_000149.3	1,4-alpha-glucan-branching enzyme	80864.79	Homo sapiens [unknown]	2	2	1
396	NP_002077.1	growth factor receptor-bound protein 2 isoform 1	25304.48	Homo sapiens [root]	2	2	4
397	NP_006375.2	calcium and integrin-binding protein 1 isoform b	21860.99	Homo sapiens [root]	0	2	3
398	NP_005990.1	translin-associated protein X	33205.76	Homo sapiens [root]	0	2	3
399	NP_663782.2	AP-1 complex subunit beta-1 isoform b	104380.0	Homo sapiens [root]	2	2	3
400	NP_079555.1	heterogeneous nuclear ribonucleoprotein K isoform 2	51229.51	Mus musculus [Eukaryota]	0	0	2
401	NP_067022.1	sulfide:quinone oxidoreductase, mitochondrial	50213.96	Homo sapiens [root]	0	0	3
402	NP_000478.3	arylsulfatase A isoform a precursor	54627.07	Homo sapiens [root]	1	2	1
403	NP_002822.2	tyrosine-protein phosphatase non-receptor type 6 isoform 1	67918.21	Homo sapiens [Eukaryota]	2	0	2
404	NP_004299.1	rho GTPase-activating protein 1	50461.21	Homo sapiens [root]	2	1	4
405	NP_009167.1	calcineurin B homologous protein 1	22442.34	Homo sapiens [Eukaryota]	0	2	2
406	NP_001059.2	DNA topoisomerase 2-beta isoform 2	183517.53	Homo sapiens [root]	1	1	2
407	NP_000090.1	cystatin-C precursor	16017.17	Homo sapiens [root]	1	2	2
408	NP_036467.2	unconventional myosin-If isoform 1	125507.11	Homo sapiens [root]	1	1	2
409	NP_001273.1	AP-2 complex subunit beta isoform b	105398.38	Homo sapiens [root]	0	2	3
410	NP_002287.2	lamin-B receptor	71057.18	Homo sapiens [root]	1	2	1
411	NP_005902.1	S-adenosylmethionine synthase isoform type-2	43975.46	Homo sapiens [root]	0	0	2
412	NP_004068.2	citrate synthase, mitochondrial precursor	51907.6	Homo sapiens [root]	3	3	2
413	NP_689508.3	threonine--tRNA ligase, cytoplasmic isoform 1	84294.21	Homo sapiens [root]	0	0	2
415	NP_055018.2	AP-2 complex subunit alpha-1 isoform 1	108561.16	Homo sapiens [Eukaryota]	0	1	2
416	NP_002128.1	heterogeneous nuclear ribonucleoproteins A2/B1 isoform A2	36040.89	Homo sapiens [Eukaryota]	1	0	2
417	NP_001734.1	calmodulin-2 isoform 2	16826.83	Homo sapiens [root]	1	2	2
418	NP_004656.2	vascular non-inflammatory molecule 2 isoform 1 precursor	59167.68	Homo sapiens [root]	1	2	2
419	NP_000680.2	retinal dehydrogenase 1	55454.18	Homo sapiens [root]	0	0	2
420	NP_006206.2	kallistatin isoform 2 precursor	48682.22	Homo sapiens [root]	2	1	1
421	NP_060705.2	cytosolic non-specific dipeptidase isoform 1	53187.04	Homo sapiens [root]	1	0	3
422	NP_000292.1	plasminogen isoform 1 precursor	93247.19	Homo sapiens [Eukaryota]	2	1	2
423	NP_000910.2	peptidyl-glycine alpha-amidating monooxygenase isoform a precursor	109189.64	Homo sapiens [root]	0	0	3
424	NP_004166.1	small nuclear ribonucleoprotein Sm D3	14021.35	Homo sapiens [root]	0	3	0
426	NP_002860.2	ras-related protein Rab-6A isoform a	23647.93	Homo sapiens [Eukaryota]	0	1	1
427	NP_002209.2	inter-alpha-trypsin inhibitor heavy chain H4 isoform 1 precursor	103521.07	Homo sapiens [Eukaryota]	0	0	2
428	NP_005612.1	protein S100-A12	10568.53	Homo sapiens [root]	1	0	1
429	NP_005663.2	prostate stem cell antigen preproprotein	12521.09	Homo sapiens [Eukaryota]	1	2	2
430	NP_057164.3	glyoxalase domain-containing protein 4	33553.67	Homo sapiens [root]	2	1	1
431	NP_000345.2	thyroxine-binding globulin precursor	46636.74	Homo sapiens [root]	1	2	1
432	NP_006784.1	thioredoxin-dependent peroxide reductase, mitochondrial isoform a precursor	28017.3	Homo sapiens [root]	1	1	4
433	NP_004631.1	spliceosome RNA helicase DDX39B	49416.11	Homo sapiens [root]	1	1	2
434	NP_002145.3	heat shock 70 kDa protein 4	95126.56	Homo sapiens [root]	0	1	2
435	NP_003365.1	voltage-dependent anion-selective channel protein 1	30867.61	Homo sapiens [root]	1	0	0
436	NP_001147.1	annexin A7 isoform 1	50568.77	Homo sapiens [root]	0	2	1
437	NP_001531.1	heat shock protein beta-1	22825.51	Homo sapiens [root]	2	1	2
438	NP_036335.1	glyoxylate reductase/hydroxypyruvate reductase	0	Homo sapiens [root]	0	2	0
439	NP_000177.2	complement factor H isoform a precursor	143654.45	Homo sapiens [Eukaryota]	0	1	2
440	NP_055531.1	arf-GAP with coiled-coil, ANK repeat and PH domain-containing protein 1	82397.18	Homo sapiens [root]	0	0	2
441	NP_001994.2	ficolin-1 precursor	35512.27	Homo sapiens [root]	1	0	1
442	NP_003002.2	protein SET isoform 2	32083.71	Homo sapiens [root]	0	2	1
443	NP_000476.1	adenine phosphoribosyltransferase isoform a	19766.5	Homo sapiens [root]	0	0	2
444	NP_001367.2	cytoplasmic dynein 1 heavy chain 1	534808.87	Homo sapiens [root]	1	1	2
445	NP_001638.1	apolipoprotein D precursor	21546.87	Homo sapiens [root]	2	1	1
446	NP_067075.1	ras-related protein Rab-18 isoform 1	23247.75	Homo sapiens [root]	0	1	2
447	NP_004492.2	heterogeneous nuclear ribonucleoprotein U isoform b	89665.43	Homo sapiens [root]	0	1	2
448	NP_005331.1	histidine triad nucleotide-binding protein 1	13907.14	Homo sapiens [root]	1	0	2
449	NP_001114.2	adenosine kinase isoform a	39077.77	Homo sapiens [Eukaryota]	0	1	2
450	NP_037364.1	programmed cell death protein 6 isoform 1	21911.81	Homo sapiens [root]	1	2	2
451	NP_056284.1	protein NipSnap homolog 3A isoform 1	28562.58	Homo sapiens [root]	2	3	1
452	NP_001748.1	carbonyl reductase [NADPH] 1 isoform 1	30640.97	Homo sapiens [root]	1	1	2
453	NP_000681.2	aldehyde dehydrogenase, mitochondrial isoform 1 precursor	56858.82	Homo sapiens [root]	1	1	2
454	NP_000033.2	beta-2-glycoprotein 1 precursor	39584.15	Homo sapiens [root]	1	0	3
455	NP_005262.1	glutamate dehydrogenase 1, mitochondrial isoform a precursor	61701.32	Homo sapiens [root]	2	1	1
456	NP_073602.3	[F-actin]-monooxygenase MICAL1 isoform 1	118884.35	Homo sapiens [Eukaryota]	1	1	2
457	NP_000652.2	60S ribosomal protein L9	0	Homo sapiens [root]	0	2	0
458	NP_008846.2	protein XRP2	40470.78	Homo sapiens [root]	0	0	2
459	XP_005254606.1	PREDICTED: beta-2-microglobulin isoform X1	14077.22	Homo sapiens [Eukaryota]	2	2	1
460	NP_001747.2	corticosteroid-binding globulin precursor	45266.98	Homo sapiens [unknown]	0	0	2
461	NP_055278.1	U6 snRNA-associated Sm-like protein LSm3	11838.02	Homo sapiens [root]	1	0	2
462	NP_002612.1	properdin precursor	53750.94	Homo sapiens [root]	1	1	3
463	WP_003027588.1	MULTISPECIES: phosphoporin PhoE	40812.56	Citrobacter [Bacteria]	0	0	2
464	NP_004362.2	coatomer subunit alpha isoform 2	139797.47	Homo sapiens [Eukaryota]	0	0	2
465	NP_055112.2	persulfide dioxygenase ETHE1, mitochondrial isoform 1	28368.3	Homo sapiens [root]	0	0	2
466	NP_003217.3	trefoil factor 3 precursor	0	Homo sapiens [Eukaryota]	2	0	0
